# Supplementary material for: Qualitative and quantitative differences in endometrial inflammatory gene expression precede the development of bovine uterine disease
Source: Sci Rep. 2020 Oct 26;10:18275. doi: 10.1038/s41598-020-75104-7 (PMC7588428; doi:10.1038/s41598-020-75104-7)
Supplement: Supplementary file 1 — Supplementary Information 1. [file 41598_2020_75104_MOESM1_ESM.xlsx]

## Sheet: Alignment summary
Cow ID	Group	Number of input reads	Average input read length	Uniquely mapped reads number	Uniquely mapped reads %	Average mapped length	Number of splices:Total	Number of splices: Annotated(sjdb)	Number of splices:GT/AG	Number of splices:GC/AG	Number of splices:AT/AC	Number of splices: Non-canonical	Mismatch rate per base,%	Deletion rate per base	Deletion average length	Insertion rate per base	Insertion average length	Number of reads mapped to multiple loci	% of reads mapped to multiple loci	Number of reads mapped to too many loci	% of reads mapped to too many loci	% of reads unmapped: too many mismatches	% of reads unmapped: too short	% of reads unmapped: other	Number of chimeric reads	% of chimeric reads
1066	Healthy	34261886	99	32251886	0.9413	98.34	10854911	10424979	10769156	64765	6442	14548	0.0014	0.0001	1.68	0.0001	1.41	1817044	0.053	79102	0.0023	0.002	0	0.0013	0	0
1183	CYTO	45977044	99	43275362	0.9412	98.75	15239262	14611157	15112972	94868	8103	23319	0.0015	0.0001	1.75	0.0001	1.45	2397612	0.0521	142734	0.0031	0.0024	0	0.0011	0	0
1194	PVD	52329099	99	49374122	0.9435	98.76	17099614	16386640	16963781	101834	9845	24154	0.0015	0.0001	1.69	0.0001	1.4	2675609	0.0511	109921	0.0021	0.0022	0	0.001	0	0
1239	PVD	34873411	99	33002813	0.9464	98.63	8662600	8229136	8604721	38983	3691	15205	0.0018	0.0001	1.94	0.0001	1.45	1556265	0.0446	65489	0.0019	0.0054	0	0.0017	0	0
1340	Healthy	35705458	99	33521415	0.9388	98.72	11805010	11424076	11720367	64166	5324	15153	0.0016	0.0001	1.99	0.0001	1.45	1941405	0.0544	103820	0.0029	0.003	0	0.0009	0	0
1570	Healthy	20708122	99	19133365	0.924	98.41	6887969	6615556	6833266	39831	3631	11241	0.0015	0.0001	1.72	0.0001	1.36	1377614	0.0665	70221	0.0034	0.0031	0	0.003	0	0
1829	PVD	36462522	99	34243087	0.9391	98.97	11766589	11296226	11674688	69950	6617	15334	0.0017	0.0001	1.78	0.0001	1.41	1978941	0.0543	84366	0.0023	0.0031	0	0.0012	0	0
1831	Healthy	17305303	99	16223191	0.9375	98.88	5381247	5183165	5339673	30603	3085	7886	0.0015	0.0001	1.71	0.0001	1.38	971136	0.0561	45397	0.0026	0.0026	0	0.0012	0	0
1890	Healthy	39889778	99	37758135	0.9466	99	11892811	11417753	11799476	69449	6914	16972	0.0014	0.0001	1.71	0.0001	1.4	1901244	0.0477	92344	0.0023	0.002	0	0.0015	0	0
1944	CYTO	28907176	99	27042116	0.9355	98.73	10173026	9759860	10094985	58463	5451	14127	0.0017	0.0001	1.71	0.0001	1.38	1661922	0.0575	61333	0.0021	0.0039	0	0.001	0	0
2006	Healthy	19974298	99	17040881	0.8531	98.68	5801342	5579149	5750586	39931	3060	7765	0.0014	0.0001	1.71	0.0001	1.42	2315470	0.1159	247320	0.0124	0.002	0	0.0166	0	0
2039	CYTO	28053777	99	26246542	0.9356	98.35	9239837	8851602	9165581	54674	4884	14698	0.0015	0.0001	1.72	0.0001	1.4	1622011	0.0578	67075	0.0024	0.0031	0	0.0011	0	0
2053	Healthy	24888264	99	23286366	0.9356	99.1	9152877	8790220	9082368	53939	5334	11236	0.0017	0.0001	1.72	0.0001	1.4	1417367	0.0569	60515	0.0024	0.0034	0	0.0016	0	0
2064	CYTO	39981489	99	37754942	0.9443	98.85	11405209	10844091	11317471	65414	5941	16383	0.0015	0.0001	1.67	0.0001	1.42	1995420	0.0499	90176	0.0023	0.0022	0	0.0013	0	0
2161	PVD	35684092	99	33277429	0.9326	98.53	11689763	11238366	11597499	67227	6395	18642	0.0015	0.0001	1.66	0.0001	1.41	2176305	0.061	94229	0.0026	0.0024	0	0.0014	0	0
2167	CYTO	40505129	99	38297150	0.9455	99.02	10734473	10296724	10648909	66190	6238	13136	0.0015	0.0001	1.7	0.0001	1.43	1942770	0.048	105669	0.0026	0.0022	0	0.0017	0	0
2178	CYTO	38059838	99	35936511	0.9442	98.73	10564563	10140254	10481983	63905	6590	12085	0.0017	0.0001	1.75	0.0001	1.41	1857495	0.0488	98943	0.0026	0.0028	0	0.0016	0	0
2184	CYTO	21586379	99	20329324	0.9418	98.95	6908740	6616048	6855425	39886	3800	9629	0.0016	0.0001	1.65	0.0001	1.37	1124489	0.0521	45440	0.0021	0.0029	0	0.0012	0	0
2202	PVD	24326198	99	22765949	0.9359	98.65	8229664	7919390	8165557	48359	4590	11158	0.0014	0.0001	1.67	0.0001	1.41	1424721	0.0586	58844	0.0024	0.0021	0	0.0011	0	0
2224	Healthy	32895220	99	30730943	0.9342	98.95	11393863	10987071	11307531	65767	5625	14940	0.0018	0.0001	1.88	0.0001	1.44	1873948	0.057	99651	0.003	0.0048	0	0.001	0	0
2382	CYTO	32696672	99	30786517	0.9416	98.6	10532607	10150167	10452826	61382	6171	12228	0.0014	0.0001	1.7	0.0001	1.43	1720668	0.0526	85095	0.0026	0.0021	0	0.0011	0	0
2392	Healthy	27986823	99	26555280	0.9488	98.62	10284575	9913349	10207908	58452	5684	12531	0.0015	0.0001	1.65	0.0001	1.42	1288262	0.046	58416	0.0021	0.0022	0	0.0008	0	0
2421	CYTO	42349202	99	40154490	0.9482	99.21	12234440	11747482	12139526	72006	7419	15489	0.0015	0.0001	1.74	0.0001	1.44	1955888	0.0462	101301	0.0024	0.002	0	0.0013	0	0
2520	PVD	24672754	99	23015295	0.9328	98.81	8288001	7966839	8217928	48803	4505	16765	0.0018	0.0001	1.7	0.0001	1.4	1448876	0.0587	62989	0.0026	0.0047	0	0.0012	0	0
2570	Healthy	34798542	99	32918076	0.946	97.94	10334386	9861693	10260120	57552	5288	11426	0.0017	0.0001	1.77	0.0001	1.39	1609709	0.0463	83843	0.0024	0.0038	0	0.0016	0	0
2622	PVD	58528033	99	55313486	0.9451	98.85	17442174	16751234	17301455	104769	10078	25872	0.0016	0.0001	1.7	0.0001	1.46	2824785	0.0483	136530	0.0023	0.0029	0	0.0014	0	0
2683	PVD	23285023	99	21847657	0.9383	98.81	7012987	6676308	6960233	38339	3345	11070	0.0016	0.0001	1.69	0.0001	1.32	1275154	0.0548	58069	0.0025	0.0024	0	0.0021	0	0
