# Supplementary material for: Qualitative and quantitative differences in endometrial inflammatory gene expression precede the development of bovine uterine disease
Source: Sci Rep. 2020 Oct 26;10:18275. doi: 10.1038/s41598-020-75104-7 (PMC7588428; doi:10.1038/s41598-020-75104-7)
Supplement: Supplementary file 2 — Supplementary Information 2. [file 41598_2020_75104_MOESM2_ESM.xlsx]

## Sheet: KEY
		Comparison	Files
		1a	Healthy versus PVD
		1b	Healthy versus CYTO
		2	Physiological versus pathological inflammation
		3	Healthy cows with and without physiological inflammation
		Notes:
		1	All transcriptomic analysis is 7 DPP
		2	Disease status for each cow is described in Additional File 1
		3	Different groups are colour coded for ease of intepretation
		4	Genes that are deemed significant are denoted in column J by 'True'
		5	The relative gene expression (column K) denotes the direction of changed expression

## Sheet: 1a. Healthy vs PVD
Ensembl gene ID	baseMean	log2FoldChange	lfcSE	stat	pvalue	padj	absFC	Gene_Name	SIG	Relative expression	s1340	s2006	s2570	s1890	s2224	s2392	s1570	s1831	s1066	s2053	s1194	s2622	s2683	s2520	s2202	s1239	s2161	s1829
ENSBTAG00000005305	18937.1	-9.17366	1.21711	-7.05662	1.706e-12	2.75383e-08	-577.495	NTS	TRUE	Increased in Healthy	178250	1260.52	130677	153.498	28907.1	15.0539	32.6421	949.202	29.6545	121.108	146.366	36.3228	6.36992	74.3054	57.8324	55.7909	66.821	27.4409
ENSBTAG00000031679	1013.03	-7.63915	1.11436	-6.33021	2.44821e-10	1.97595e-06	-199.349	HSD17B13	TRUE	Increased in Healthy	2533.22	521.971	6755.44	19.8061	8210.08	11.5118	11.8699	86.291	3.12153	8.93416	29.1708	8.9686	7.9624	1.12584	3.33649	5.9776	9.82661	5.93318
ENSBTAG00000026813	722.653	-7.56531	1.13767	-6.13561	8.48328e-10	4.56457e-06	-189.402	AQP5	TRUE	Increased in Healthy	6024.73	553.133	2449.73	8.48835	3857.93	5.31315	4.4512	18.8271	15.6076	14.8903	13.8177	5.82959	9.55488	0	2.22432	7.97013	10.8093	4.44988
ENSBTAG00000011021	1186.28	-7.88693	1.20623	-6.05354	1.41696e-09	5.20404e-06	-236.703	CES1	TRUE	Increased in Healthy	10985.7	1581.49	4865.28	33.9534	3740.79	2.65658	14.8373	43.93	0	12.9049	33.7767	4.03587	9.55488	2.25168	5.56081	3.98506	10.8093	1.48329
ENSBTAG00000021522	257.776	-6.82186	1.03383	-6.03275	1.61196e-09	5.20404e-06	-113.132	PLA2G10	TRUE	Increased in Healthy	2077.96	263.322	1037.98	4.95154	1145.75	3.5421	1.48373	54.9125	2.34115	14.8903	5.62945	2.69058	4.77744	4.50336	3.33649	5.9776	2.94798	2.96659
ENSBTAG00000009481	778.701	-7.86714	1.22289	-5.95485	2.60309e-09	7.00319e-06	-233.477	C3H1orf87	TRUE	Increased in Healthy	4053.15	345.903	6489.53	19.8061	2949.88	4.42763	5.93494	87.86	0.780382	11.9122	21.4943	0.89686	1.59248	1.12584	5.56081	3.98506	12.7746	0
ENSBTAG00000039037	3433.31	7.38458	1.16154	5.85394	4.80053e-09	8.61001e-06	167.101	SERPINB4	TRUE	Increased in PVD	41.4691	126.208	83.295	4.95154	28.2163	2.65658	310.1	31.3786	39.7995	13.8976	34.8002	30.9417	60541.3	280.334	140.132	223231	188.671	36.3407
ENSBTAG00000001527	6581.31	-7.28961	1.14342	-5.86366	4.5277e-09	8.61001e-06	-156.456	TMEM213	TRUE	Increased in Healthy	29200.5	3111.57	48168	161.986	36404.1	5.31315	31.1584	684.053	13.2665	81.4002	291.196	38.1166	65.2917	18.0134	26.6919	81.6938	53.0637	28.1826
ENSBTAG00000011910	175.32	-5.48062	0.831673	-5.88647	3.9453e-09	8.61001e-06	-44.6509	STK33	TRUE	Increased in Healthy	805.041	101.278	1086.04	14.1472	938.832	38.9631	11.8699	65.895	10.145	27.7952	6.65299	9.41703	9.55488	4.50336	10.0095	7.97013	3.93065	3.70824
ENSBTAG00000004063	1525.73	-6.55318	1.05108	-5.67811	1.36191e-08	1.99854e-05	-93.908	SERPINA5	TRUE	Increased in Healthy	12465.1	182.3	8993.72	30.4166	5310.64	11.5118	41.5445	106.687	13.2665	75.4441	24.5649	26.9058	14.3323	48.4111	31.1405	65.7536	11.7919	9.64141
ENSBTAG00000047303	128.365	-8.0234	1.30856	-5.68441	1.31263e-08	1.99854e-05	-260.186		TRUE	Increased in Healthy	195.626	43.6274	1034.78	3.53681	979.019	1.77105	2.96747	39.2232	0.780382	2.97805	4.09415	0.44843	0	0	0	0	0.982661	0.741647
ENSBTAG00000015724	12864.9	-7.24782	1.18053	-5.64391	1.66227e-08	2.23603e-05	-151.988	BPIFB1	TRUE	Increased in Healthy	57314.7	29493.7	68887.1	59.4184	73532.5	15.9395	47.4795	604.037	8.5842	393.103	425.791	35.8744	396.528	22.5168	143.469	53.7984	115.954	18.5412
ENSBTAG00000021993	731.98	-7.19203	1.17465	-5.62469	1.85847e-08	2.30764e-05	-146.224	SPDEF	TRUE	Increased in Healthy	6984.83	1045.5	561.707	5.6589	4457.32	4.42763	8.9024	6.27571	3.90191	25.8098	32.7532	2.69058	1.59248	2.25168	1.11216	11.9552	13.7573	5.19153
ENSBTAG00000021276	6256.23	-6.5937	1.08708	-5.52736	3.25081e-08	3.74819e-05	-96.5834	TFF3	TRUE	Increased in Healthy	48560.3	4552.83	20030.3	36.7828	37794.4	123.088	54.8982	349.871	9.36458	174.713	120.266	162.332	186.32	72.0538	87.8608	225.156	56.0117	15.5746
ENSBTAG00000019134	53.8296	-6.71093	1.1142	-5.49803	3.84047e-08	4.13286e-05	-104.759	NEK5	TRUE	Increased in Healthy	55.8931	18.6975	451.715	8.48835	392.463	8.85526	1.48373	20.3961	0.780382	2.97805	1.02354	1.34529	1.59248	1.12584	1.11216	0	0.982661	0
ENSBTAG00000014574	172.588	-5.61957	0.920687	-5.46828	4.54427e-08	4.5846e-05	-49.1655	CFAP43	TRUE	Increased in Healthy	320.033	158.928	1212.05	21.9282	1277.43	9.74078	7.41867	31.3786	5.46267	12.9049	12.2824	4.93273	7.9624	3.37752	2.22432	3.98506	4.91331	9.64141
ENSBTAG00000035710	104.616	-6.22655	1.04186	-5.41487	6.13323e-08	5.50014e-05	-74.882	ZBBX	TRUE	Increased in Healthy	239.799	43.6274	847.9	5.6589	663.51	7.0842	0	48.6368	3.90191	2.97805	3.58238	1.79372	3.18496	4.50336	2.22432	1.99253	1.96532	0.741647
ENSBTAG00000003321	67.7542	-6.39294	1.07083	-5.42376	5.83585e-08	5.50014e-05	-84.0365	PIH1D3	TRUE	Increased in Healthy	198.33	85.6967	342.791	3.53681	542.949	4.42763	2.96747	18.8271	5.46267	3.97074	1.02354	4.03587	0	1.12584	0	0	2.94798	1.48329
ENSBTAG00000033166	840.68	-6.93116	1.17781	-5.38811	7.12043e-08	5.7469e-05	-122.035	SLC15A2	TRUE	Increased in Healthy	4666.17	504.831	6839.8	19.0988	2921.67	3.5421	4.4512	64.3261	0.780382	8.93416	27.6355	3.13901	20.7023	1.12584	7.78513	11.9552	25.5492	0.741647
ENSBTAG00000009649	407.685	-5.37379	0.887815	-5.39391	6.89402e-08	5.7469e-05	-41.4642	DRC1	TRUE	Increased in Healthy	1155.72	207.23	2693.2	43.8565	2939.62	28.3368	35.6096	59.6193	14.8273	21.8391	31.2179	16.1435	19.1098	19.1393	20.0189	5.9776	15.7226	11.1247
ENSBTAG00000001851	1018.23	-7.86472	1.3744	-5.29666	1.1794e-07	8.72896e-05	-233.086		TRUE	Increased in Healthy	3201.23	1285.45	10886	33.246	2636.08	0	13.3536	188.271	0	21.8391	11.7707	3.58744	12.7398	0	1.11216	3.98506	29.4798	0
ENSBTAG00000011273	179.954	-5.61215	0.952264	-5.27915	1.29783e-07	8.72896e-05	-48.913	LRRC23	TRUE	Increased in Healthy	422.804	102.836	827.611	10.6104	1765.65	7.96973	2.96747	31.3786	5.46267	9.92685	7.16476	8.07174	6.36992	5.6292	4.44865	5.9776	6.87863	7.41647
ENSBTAG00000047165	105.827	-8.49653	1.49665	-5.28617	1.24903e-07	8.72896e-05	-361.17	KRT9	TRUE	Increased in Healthy	741.034	17.1393	699.464	2.82945	432.649	0.885526	0	4.70678	0	1.98537	1.02354	0.44843	1.59248	1.12584	0	0	0	0
ENSBTAG00000007437	105.252	-7.23332	1.25897	-5.28075	1.28655e-07	8.72896e-05	-150.469	TEKT1	TRUE	Increased in Healthy	91.0516	144.905	522.196	0.707362	1102.14	1.77105	2.96747	15.6893	0	2.97805	2.55884	0.89686	1.59248	0	1.11216	1.99253	1.96532	0
ENSBTAG00000027900	153.612	-6.5692	1.139	-5.2539	1.48911e-07	9.61486e-05	-94.9569	LRRIQ1	TRUE	Increased in Healthy	475.091	79.4642	1221.66	4.95154	916.601	3.5421	1.48373	31.3786	0	7.94148	4.09415	4.03587	4.77744	0	1.11216	1.99253	3.93065	2.96659
ENSBTAG00000030973	631.717	-5.86669	1.00671	-5.24648	1.55029e-07	9.62493e-05	-58.351		TRUE	Increased in Healthy	2018.46	243.067	1477.95	33.9534	7307.16	29.2223	23.7397	43.93	10.145	29.7805	33.7767	5.38116	6.36992	52.9145	4.44865	9.96266	23.5839	17.0579
ENSBTAG00000037608	895.087	6.78897	1.1953	5.19033	2.09926e-07	0.000125505	110.582		TRUE	Increased in PVD	12.621	18.6975	27.765	4.95154	10.2605	0	80.1216	10.9825	9.36458	5.95611	16.8884	4.4843	15644.5	47.2853	112.328	65972.7	66.821	12.608
ENSBTAG00000020929	118.929	-8.90391	1.60823	-5.17271	2.30718e-07	0.000131088	-479.009	ARMC3	TRUE	Increased in Healthy	91.0516	48.3018	926.924	5.6589	1041.44	0	1.48373	20.3961	0	2.97805	2.04707	0.44843	0	0	0	0	0	0
ENSBTAG00000006947	108.514	-7.05814	1.25233	-5.16888	2.35506e-07	0.000131088	-133.264		TRUE	Increased in Healthy	119.9	43.6274	753.926	6.36626	985.004	0.885526	0	29.8096	0	1.98537	1.5353	0.89686	0	3.37752	2.22432	1.99253	0.982661	0.741647
ENSBTAG00000015592	1151.6	6.36487	1.1462	5.04263	4.59179e-07	0.000247069	82.4172	GPR84	TRUE	Increased in PVD	2.7045	99.7198	25.6292	21.9282	15.3907	2.65658	102.378	15.6893	8.5842	15.883	11.2589	32.7354	20020.7	66.4246	40.0378	175426	187.688	21.5078
ENSBTAG00000032862	82.9257	6.36487	1.36384	-5.02436	5.05121e-07	0.000263021	-173.337	DYDC2	TRUE	Increased in Healthy	77.5291	23.3718	659.953	5.6589	702.842	0.885526	0	9.41357	0	5.95611	1.5353	0.44843	0	0	1.11216	1.99253	1.96532	0
ENSBTAG00000001969	168.058	-5.64143	1.00983	-5.00721	5.52238e-07	0.00027857	-49.9161	CCDC39	TRUE	Increased in Healthy	259.632	222.811	1498.24	14.8546	928.572	16.825	1.48373	20.3961	4.68229	10.9195	11.7707	13.0045	1.59248	2.25168	6.67297	0	6.87863	4.44988
ENSBTAG00000018652	4983.97	-7.14448	1.31213	-4.99911	5.75959e-07	0.000281731	-141.483	CXCL17	TRUE	Increased in Healthy	40209.7	2338.74	25236.2	96.2013	21000.6	0.885526	32.6421	222.788	0	69.4879	165.301	4.93273	35.0346	5.6292	20.0189	37.8581	230.925	4.44988
ENSBTAG00000013877	109.409	-6.59755	1.20413	-4.99327	5.93643e-07	0.000281841	-96.8414	HORMAD2	TRUE	Increased in Healthy	668.012	151.138	782.759	0	335.175	0.885526	4.4512	3.13786	0.780382	6.94879	4.09415	1.79372	1.59248	4.50336	1.11216	1.99253	0.982661	0
ENSBTAG00000015416	1984.44	-4.91823	0.872294	-4.96763	6.77777e-07	0.000312591	-30.2367	PEBP4	TRUE	Increased in Healthy	12984.3	1603.31	10235.7	160.571	8457.19	742.956	53.4144	271.425	71.7951	217.398	120.777	46.1883	130.583	200.4	52.2716	274.969	67.8036	28.9242
ENSBTAG00000001753	896.512	-5.4174	0.976319	-4.94961	7.43633e-07	0.000333437	-42.7365		TRUE	Increased in Healthy	3447.34	937.989	6625.16	72.1509	4305.97	34.5355	22.256	321.63	10.145	62.5392	70.624	8.07174	20.7023	18.0134	13.3459	119.552	44.2198	2.96659
ENSBTAG00000001135	179.243	-5.05855	0.905689	-4.93939	7.83655e-07	0.000341885	-33.3255	C1orf194	TRUE	Increased in Healthy	750.951	81.0223	969.639	14.1472	1250.92	11.5118	4.4512	39.2232	9.36458	18.861	12.2824	4.93273	17.5173	4.50336	5.56081	15.9403	5.89597	9.64141
ENSBTAG00000004948	511.381	-4.86723	0.869917	-4.92257	8.54131e-07	0.000362826	-29.1865	FAM84A	TRUE	Increased in Healthy	3688.04	230.602	1570.86	45.2712	3067.88	125.745	34.1259	67.4639	25.7526	103.239	51.6886	17.4888	12.7398	75.4313	6.67297	51.8058	16.7052	13.3497
ENSBTAG00000008161	1946.85	-6.74588	1.26302	-4.8779	1.07219e-06	0.00043147	-107.328	CLCA1	TRUE	Increased in Healthy	77130.6	4665.01	25599.3	3.53681	3715.14	6.19868	2.96747	392.232	2.34115	29.7805	32.2414	3.58744	156.063	6.75504	5.56081	11.9552	42.2544	1.48329
ENSBTAG00000019037	760.979	-6.65237	1.24513	-4.87287	1.0999e-06	0.00043147	-100.592	AQP4	TRUE	Increased in Healthy	832.086	2443.13	3604.11	23.343	6452.98	5.31315	8.9024	205.53	0	14.8903	51.6886	8.9686	6.36992	0	14.4581	0	17.6879	8.15812
ENSBTAG00000019793	176.062	-4.58537	0.820359	-4.87636	1.08062e-06	0.00043147	-24.0067	RGS22	TRUE	Increased in Healthy	211.853	71.6736	1331.65	22.6356	1123.52	87.667	4.4512	130.221	15.6076	68.4953	6.14122	31.3901	3.18496	12.3842	7.78513	7.97013	23.5839	8.89977
ENSBTAG00000015575	97.0374	-6.89696	1.2964	-4.86882	1.12265e-06	0.00043147	-119.177	TACR1	TRUE	Increased in Healthy	302.003	40.5112	433.561	3.53681	924.297	2.65658	1.48373	23.5339	0	3.97074	2.04707	3.58744	0	4.50336	0	0	0.982661	0
ENSBTAG00000008376	50.2309	-5.57072	1.02582	-4.86025	1.17236e-06	0.0004401	-47.5286	C9orf24	TRUE	Increased in Healthy	159.566	21.8137	169.794	2.82945	507.038	1.77105	5.93494	14.1204	3.90191	2.97805	2.55884	2.69058	1.59248	3.37752	0	0	1.96532	2.22494
ENSBTAG00000023529	91.9898	-4.3602	0.777797	-4.85371	1.21175e-06	0.000444545	-20.5377	SPEF2	TRUE	Increased in Healthy	128.915	31.1624	627.916	23.343	648.974	23.0237	7.41867	56.4814	17.9488	28.7879	4.60591	11.2108	3.18496	10.1326	10.0095	5.9776	13.7573	2.96659
ENSBTAG00000009876	6343.21	-7.00094	1.32554	-4.84025	1.29673e-06	0.000461272	-128.084		TRUE	Increased in Healthy	8360.52	87977.8	6175.58	40.3196	10748.7	0.885526	16.3211	125.514	6.24306	16.8756	70.1122	10.7623	60.5143	2.25168	28.9162	153.425	379.307	3.70824
ENSBTAG00000004296	39.8479	-6.87991	1.30126	-4.83755	1.31449e-06	0.000461272	-117.777	MORN5	TRUE	Increased in Healthy	50.4841	12.465	238.138	2.82945	390.753	1.77105	0	12.5514	0.780382	1.98537	1.02354	0.89686	1.59248	0	0	1.99253	0	0
ENSBTAG00000015378	43.1883	-5.98808	1.11995	-4.82439	1.4043e-06	0.000482304	-63.4734		TRUE	Increased in Healthy	87.4456	14.0231	264.835	3.53681	378.782	1.77105	4.4512	9.41357	0.780382	2.97805	4.09415	0.44843	0	0	1.11216	1.99253	0.982661	0.741647
ENSBTAG00000026966	591.635	-5.05604	0.935507	-4.77927	1.75932e-06	0.000591645	-33.2675	RASSF9	TRUE	Increased in Healthy	2731.55	433.158	4413.57	38.1976	2617.27	14.1684	11.8699	83.1532	26.533	29.7805	33.2649	35.426	9.55488	14.6359	31.1405	53.7984	50.1157	22.2494
ENSBTAG00000002408	314.788	-4.54453	0.83104	-4.76455	1.89275e-06	0.000614879	-23.3367	FHAD1	TRUE	Increased in Healthy	952.887	180.742	1939.28	29.7092	2198.3	21.2526	35.6096	72.1707	26.533	21.8391	20.9825	21.9731	23.8872	32.6494	25.5797	19.9253	23.5839	19.2828
ENSBTAG00000003594	89.4985	-5.30001	0.989864	-4.76329	1.90459e-06	0.000614879	-39.3969	RIBC2	TRUE	Increased in Healthy	148.748	46.7436	598.015	5.6589	744.738	1.77105	5.93494	18.8271	3.90191	3.97074	2.55884	4.03587	7.9624	1.12584	1.11216	7.97013	1.96532	5.93318
ENSBTAG00000000177	2983.98	-5.19	0.97048	-4.74507	2.08436e-06	0.00065972	-36.5043		TRUE	Increased in Healthy	4851.88	3899.98	12822.1	177.548	29777.6	278.941	102.378	439.3	15.6076	194.566	331.114	105.381	156.063	275.831	48.9351	147.447	76.6476	10.3831
ENSBTAG00000019123	2449.43	5.56791	1.05161	4.73838	2.15437e-06	0.000665229	47.4361	MEFV	TRUE	Increased in PVD	15.3255	486.134	34.1723	23.343	88.924	21.2526	844.245	61.1882	73.3559	108.203	36.3355	52.4663	40936.3	425.568	370.35	268994	815.609	100.864
ENSBTAG00000004187	62.3277	-5.66533	1.0728	-4.73559	2.18419e-06	0.000665229	-50.7497	WDR66	TRUE	Increased in Healthy	81.1351	185.416	435.697	2.82945	366.811	7.0842	2.96747	12.5514	1.56076	7.94148	4.60591	0.89686	0	0	0	7.97013	2.94798	1.48329
ENSBTAG00000007916	136.751	-5.48507	1.0365	-4.72751	2.27285e-06	0.000679413	-44.7888	FOXJ1	TRUE	Increased in Healthy	552.62	57.6505	323.569	4.95154	1455.28	1.77105	4.4512	3.13786	7.02344	7.94148	10.7471	5.38116	3.18496	2.25168	2.22432	9.96266	1.96532	7.41647
ENSBTAG00000000654	87.3466	-4.0784	0.740209	-4.71947	2.36457e-06	0.00069398	-16.8935	ARMC4	TRUE	Increased in Healthy	93.7561	334.996	461.326	13.4399	495.067	26.5658	11.8699	36.0853	9.36458	17.8683	5.62945	5.82959	12.7398	7.88088	11.1216	11.9552	10.8093	5.93318
ENSBTAG00000001080	107.456	-7.42212	1.45348	-4.70397	2.55148e-06	0.000735465	-171.507	SPAG17	TRUE	Increased in Healthy	127.112	35.8368	935.467	3.53681	795.186	0	1.48373	26.6718	0	0	2.04707	0.44843	0	0	0	1.99253	2.94798	1.48329
ENSBTAG00000008752	60.665	-6.17901	1.19375	-4.68609	2.78479e-06	0.000777856	-72.4547	NME5	TRUE	Increased in Healthy	245.208	24.9299	360.945	4.24417	425.809	0.885526	0	14.1204	0.780382	2.97805	2.04707	0.44843	0	4.50336	1.11216	1.99253	1.96532	0
ENSBTAG00000035110	31.0972	-6.68358	1.30163	-4.68534	2.79492e-06	0.000777856	-102.791	DEUP1	TRUE	Increased in Healthy	82.0366	17.1393	259.496	2.12209	177.848	0.885526	1.48373	9.41357	0	4.96342	1.02354	1.34529	0	0	0	1.99253	0	0
ENSBTAG00000046421	247.693	-6.71366	1.31045	-4.67677	2.91435e-06	0.000788894	-104.957		TRUE	Increased in Healthy	1530.75	414.46	650.342	6.36626	1804.99	0	2.96747	12.5514	0	2.97805	16.8884	1.79372	1.59248	1.12584	1.11216	0	9.82661	0.741647
ENSBTAG00000005231	45.8013	-6.42841	1.24979	-4.6755	2.93233e-06	0.000788894	-86.1279		TRUE	Increased in Healthy	173.088	26.4881	210.373	1.41472	395.028	0	1.48373	4.70678	3.90191	0.992685	3.07061	0.89686	0	1.12584	1.11216	0	0	0.741647
ENSBTAG00000020597	264.717	-6.54324	1.27556	-4.67108	2.99626e-06	0.000792878	-93.2636	FMO3	TRUE	Increased in Healthy	1344.14	479.901	2041.8	12.0252	825.967	0	5.93494	9.41357	2.34115	2.97805	7.67652	1.34529	1.59248	0	2.22432	3.98506	23.5839	0
ENSBTAG00000047904	5027.56	5.09945	0.969658	4.65571	3.2286e-06	0.000837262	34.2837		TRUE	Increased in PVD	48.6811	1221.57	120.671	68.6141	129.111	95.6368	5857.78	171.013	209.923	325.601	128.454	198.206	79160.6	1349.88	2018.57	343915	3286.02	376.757
ENSBTAG00000040586	180.138	5.70582	1.10049	4.65323	3.26772e-06	0.000837262	52.1945		TRUE	Increased in PVD	4.50751	10.9068	5.33942	0.707362	1.71008	2.65658	31.1584	3.13786	5.46267	10.9195	5.11768	2.69058	3046.42	12.3842	56.7203	26538.5	30.4625	2.22494
ENSBTAG00000002135	1700.7	5.52589	1.06368	4.6451	3.39918e-06	0.000857336	46.0742	CD69	TRUE	Increased in PVD	32.454	342.787	55.53	26.8798	41.8969	10.6263	519.307	90.9978	36.678	42.6855	19.959	43.9462	28594.6	193.644	131.235	121716	657.4	32.6325
ENSBTAG00000010878	189.367	-5.10287	0.981553	-4.60278	4.1689e-06	0.0010353	-34.3651	HYDIN	TRUE	Increased in Healthy	221.769	110.627	1484.36	10.6104	1439.03	0.885526	8.9024	34.5164	9.36458	10.9195	10.7471	6.27802	14.3323	23.6426	7.78513	3.98506	4.91331	5.93318
ENSBTAG00000021280	429.421	-5.5301	1.07754	-4.58924	4.44866e-06	0.00107891	-46.2088	TMPRSS3	TRUE	Increased in Healthy	2531.42	213.463	3473.83	0	1170.55	30.1079	17.8048	119.239	5.46267	34.744	9.21183	11.6592	30.2571	5.6292	7.78513	61.7685	2.94798	3.70824
ENSBTAG00000019287	60.13	-8.0304	1.62285	-4.58786	4.47819e-06	0.00107891	-261.451	FAM81B	TRUE	Increased in Healthy	80.2336	21.8137	439.968	0.707362	527.559	0	0	7.84464	0	0.992685	0	0	0	1.12584	1.11216	0	0.982661	0
ENSBTAG00000008798	59.5564	-5.3959	1.05236	-4.57154	4.84151e-06	0.00114929	-42.1043	DRC3	TRUE	Increased in Healthy	82.0366	38.953	237.07	5.6589	671.205	1.77105	1.48373	7.84464	2.34115	3.97074	4.09415	4.93273	1.59248	1.12584	0	3.98506	0.982661	2.96659
ENSBTAG00000000535	40.629	-3.66366	0.674505	-4.56433	5.01097e-06	0.00117228	-12.6728	PCNX2	TRUE	Increased in Healthy	115.392	45.1855	212.509	13.4399	212.905	26.5658	2.96747	28.2407	13.2665	17.8683	8.70006	4.93273	3.18496	4.50336	5.56081	5.9776	1.96532	8.15812
ENSBTAG00000026236	2957.59	-5.04217	0.977315	-4.56063	5.10011e-06	0.00117609	-32.9491	AZGP1	TRUE	Increased in Healthy	26414	2346.53	7593.73	136.521	14298	402.029	16.3211	550.694	53.066	162.8	151.995	197.758	186.32	40.5302	62.2811	500.125	97.2835	26.6993
ENSBTAG00000012207	71.0307	-8.40954	1.71726	-4.5564	5.2037e-06	0.00118307	-340.035		TRUE	Increased in Healthy	531.886	18.6975	537.146	0	173.573	0	1.48373	12.5514	0	0	0.511768	0	1.59248	0	1.11216	0	0	0
ENSBTAG00000014054	62.7878	-5.98594	1.18656	-4.55177	5.31976e-06	0.00119266	-63.3792		TRUE	Increased in Healthy	147.846	14.0231	401.525	2.82945	526.704	0	4.4512	12.5514	0	5.95611	1.5353	0.89686	1.59248	2.25168	1.11216	1.99253	4.91331	0
ENSBTAG00000034372	5131.55	-7.08793	1.4309	-4.54464	5.50289e-06	0.00121682	-136.044		TRUE	Increased in Healthy	17394.5	5448.75	50234.4	7.07362	18449.2	0	7.41867	194.547	0	91.327	31.2179	8.07174	297.794	2.25168	10.0095	109.589	79.5956	2.22494
ENSBTAG00000000061	143.476	-3.14496	0.563723	-4.54117	5.59425e-06	0.0012203	-8.84562	PCDH7	TRUE	Increased in Healthy	300.2	384.856	635.391	33.246	555.775	149.654	32.6421	160.031	17.1684	99.2685	25.0766	32.287	20.7023	23.6426	33.3649	35.8656	16.7052	26.6993
ENSBTAG00000004405	73.0303	-4.66878	0.905562	-4.50966	6.49323e-06	0.00139752	-25.4356	IQUB	TRUE	Increased in Healthy	213.656	51.418	491.227	5.6589	447.185	20.3671	0	26.6718	4.68229	13.8976	6.14122	7.62331	9.55488	2.25168	3.33649	1.99253	2.94798	5.93318
ENSBTAG00000011106	28.7363	-6.86518	1.39736	-4.4943	6.97979e-06	0.00148247	-116.58	PACRG	TRUE	Increased in Healthy	45.9766	15.5812	179.405	1.41472	255.656	0	4.4512	10.9825	0.780382	0	0	0.89686	0	1.12584	0	0	0.982661	0
ENSBTAG00000032846	50.4735	-5.87225	1.17798	-4.48841	7.17553e-06	0.00150425	-58.5763	ERICH2	TRUE	Increased in Healthy	118.998	17.1393	473.073	4.24417	266.772	0	0	9.41357	0.780382	5.95611	3.07061	0.89686	0	1.12584	3.33649	1.99253	0.982661	0.741647
ENSBTAG00000001315	28.4713	-4.64298	0.905611	-4.48093	7.43198e-06	0.00153804	-24.9848	DMRTA1	TRUE	Increased in Healthy	76.6276	6.23248	203.966	5.6589	171.008	6.19868	5.93494	6.27571	5.46267	8.93416	0	4.03587	1.59248	2.25168	1.11216	3.98506	0.982661	2.22494
ENSBTAG00000034192	67.905	-5.02961	0.99291	-4.47635	7.59293e-06	0.00155146	-32.6636		TRUE	Increased in Healthy	52.2871	76.3479	489.091	5.6589	531.834	5.31315	1.48373	25.1028	3.90191	1.98537	4.09415	2.69058	7.9624	7.88088	2.22432	0	2.94798	1.48329
ENSBTAG00000013920	212.152	-4.21096	0.811945	-4.46577	7.97804e-06	0.00160977	-18.5193		TRUE	Increased in Healthy	275.859	174.51	1773.76	54.4669	1216.72	42.5052	8.9024	67.4639	29.6545	17.8683	32.7532	34.9776	12.7398	12.3842	11.1216	7.97013	23.5839	21.5078
ENSBTAG00000034918	2306.59	4.31949	0.837571	4.45871	8.24531e-06	0.00164316	19.9662	IFIT2	TRUE	Increased in PVD	34.257	553.133	98.2454	186.744	115.43	87.667	5290.99	417.335	146.712	181.661	129.477	182.96	1703.95	1826.11	1988.55	30045.4	3105.21	89.7393
ENSBTAG00000019716	39088	4.84029	0.955126	4.45521	8.38116e-06	0.00164986	28.6465	IL-8	TRUE	Increased in PVD	78.4306	6514.5	681.31	1097.83	333.465	422.396	46248	2733.07	4310.83	4388.66	2492.31	1788.34	536797	19922.9	12934.4	1.22862e+06	88172.2	3199.47
ENSBTAG00000039446	3697.35	-5.29786	1.06001	-4.44604	8.74662e-06	0.00170106	-39.3381		TRUE	Increased in Healthy	35159.4	2737.62	2987.94	12.0252	23006.5	186.846	129.085	826.825	37.4583	140.961	15.8648	43.9462	479.337	70.9279	308.069	231.134	155.26	22.9911
ENSBTAG00000014135	108.174	-4.02033	0.773497	-4.4413	8.9417e-06	0.0017183	-16.2271	WDR17	TRUE	Increased in Healthy	86.5441	1163.92	216.781	14.1472	193.239	68.1855	8.9024	58.0503	8.5842	37.722	11.7707	12.556	7.9624	12.3842	17.7946	5.9776	19.6532	2.96659
ENSBTAG00000006060	34.4471	-5.3273	1.0696	-4.43372	9.26188e-06	0.00175889	-40.1491		TRUE	Increased in Healthy	39.6661	26.4881	304.347	2.12209	208.629	8.85526	1.48373	14.1204	0.780382	0.992685	1.5353	2.24215	1.59248	0	2.22432	3.98506	0.982661	0
ENSBTAG00000017769	183.364	-4.41406	0.864659	-4.42841	9.49304e-06	0.00178182	-21.319	RIBC1	TRUE	Increased in Healthy	248.814	95.0454	911.973	24.0503	1783.61	22.1381	10.3861	64.3261	7.02344	13.8976	13.8177	18.3856	17.5173	28.146	10.0095	9.96266	8.84395	12.608
ENSBTAG00000006447	783.282	-4.92084	0.98102	-4.41972	9.88271e-06	0.00183364	-30.2914	ACSM3	TRUE	Increased in Healthy	3057.89	274.229	3101.14	74.273	6996.78	6.19868	25.2235	142.772	31.9957	25.8098	54.2474	53.8116	82.809	4.50336	32.2527	29.888	87.4569	17.7995
ENSBTAG00000006387	73.2137	-4.86289	0.970421	-4.40828	1.04194e-05	0.00191125	-29.0988	TSNAXIP1	TRUE	Increased in Healthy	88.3471	34.2787	464.53	5.6589	657.525	6.19868	1.48373	15.6893	3.90191	4.96342	2.04707	10.3139	4.77744	5.6292	1.11216	5.9776	3.93065	1.48329
ENSBTAG00000020762	50.5817	-3.6805	0.704552	-4.39358	1.115e-05	0.00202228	-12.8216	HUNK	TRUE	Increased in Healthy	62.2036	56.0924	191.151	7.78098	400.158	61.1013	5.93494	40.7921	7.02344	25.8098	8.18829	13.0045	3.18496	9.00672	4.44865	3.98506	3.93065	6.67483
ENSBTAG00000001864	341.767	4.40818	0.87198	4.38448	1.16262e-05	0.00208522	21.2322	NR4A3	TRUE	Increased in PVD	2.7045	42.0693	5.33942	66.492	5.98527	16.825	451.055	25.1028	35.1172	56.583	58.3416	39.4619	4922.36	224.042	97.8703	17111.9	340.983	40.7906
ENSBTAG00000001785	12968.4	5.1512	1.04417	4.37305	1.22525e-05	0.00217341	35.5356	TGM3	TRUE	Increased in PVD	62.2036	3842.33	286.193	195.939	339.45	78.8118	6191.62	346.733	611.819	703.814	459.568	157.847	212607	3239.04	2273.26	604466	4117.35	1179.22
ENSBTAG00000016835	32.638	4.975	1.00481	4.36899	1.24824e-05	0.00219013	31.4503	IL17F	TRUE	Increased in PVD	0	4.67436	0	1.41472	0	0.885526	8.9024	3.13786	2.34115	1.98537	1.5353	7.62331	243.65	23.6426	5.56081	259.029	21.6185	1.48329
ENSBTAG00000015825	208.115	-4.27802	0.846598	-4.36219	1.2877e-05	0.00222913	-19.4004	CCDC65	TRUE	Increased in Healthy	351.585	127.766	1267.58	17.6841	1679.3	31.8789	14.8373	73.7396	9.36458	22.8318	14.3295	14.3498	27.0722	15.7618	16.6824	41.8432	9.82661	9.64141
ENSBTAG00000037555	58.4923	-5.57604	1.14462	-4.36043	1.29809e-05	0.00222913	-47.7039	FAM183A	TRUE	Increased in Healthy	128.013	38.953	822.271	4.95154	1515.13	0	2.96747	25.1028	0.780382	4.96342	2.04707	3.58744	0	2.25168	5.56081	1.99253	0.982661	0.741647
ENSBTAG00000022917	56.748	-4.29075	0.850464	-4.35732	1.31662e-05	0.00223714	-19.5724	FANK1	TRUE	Increased in Healthy	172.187	101.278	274.446	2.82945	384.767	15.9395	4.4512	9.41357	3.12153	11.9122	4.60591	4.03587	6.36992	6.75504	2.22432	11.9552	2.94798	2.22494
ENSBTAG00000010008	145.045	-3.87164	0.757148	-4.34081	1.41955e-05	0.00238692	-14.6379	TTC12	TRUE	Increased in Healthy	466.076	294.485	649.274	32.5387	861.024	54.9026	23.7397	54.9125	21.0703	16.8756	13.8177	23.7668	9.55488	10.1326	1.11216	39.8506	23.5839	14.0913
ENSBTAG00000005647	104.568	3.74451	0.729212	4.33278	1.4724e-05	0.00245025	13.4033	GPR132	TRUE	Increased in PVD	9.01501	4.67436	8.54308	12.7325	21.376	6.19868	295.263	4.70678	35.1172	24.8171	28.1473	21.9731	54.1443	279.208	22.2432	1147.7	135.607	33.3741
ENSBTAG00000007901	1788.16	4.23266	0.842823	4.32791	1.50529e-05	0.00247942	18.8001	ADGRE1	TRUE	Increased in PVD	10.818	179.184	46.9869	164.108	51.3023	35.421	3152.93	119.239	388.63	300.784	365.914	182.511	19375.7	3015	359.228	93021.3	5909.73	260.318
ENSBTAG00000026753	1418.13	4.30744	0.860598	4.32541	1.5225e-05	0.00248204	19.8001		TRUE	Increased in PVD	14.424	258.648	58.7337	33.9534	139.371	32.7644	1649.91	125.514	222.409	185.632	89.5594	79.3721	18477.6	1830.62	548.296	45375.9	2376.08	163.904
ENSBTAG00000013256	457.355	-4.26666	0.852281	-4.31978	1.56187e-05	0.00248204	-19.2484	LGR5	TRUE	Increased in Healthy	1070.98	428.483	2921.73	70.7362	2902.86	73.4986	13.3536	332.613	13.2665	75.4441	58.8533	43.0493	41.4045	5.6292	16.6824	113.574	32.4278	17.7995
ENSBTAG00000016854	293.257	-3.7545	0.73424	-4.3167	1.58376e-05	0.00248204	-13.4963	AK7	TRUE	Increased in Healthy	551.719	182.3	1865.59	58.7111	1988.82	87.667	29.6747	108.256	47.6033	63.5318	46.5709	52.9148	41.4045	34.901	45.5986	13.9477	27.5145	31.8908
ENSBTAG00000014456	270.539	-5.85217	1.21957	-4.31888	1.56821e-05	0.00248204	-57.767	ERN2	TRUE	Increased in Healthy	1434.29	397.321	936.535	11.3178	1995.66	0	5.93494	14.1204	0	7.94148	11.7707	4.4843	3.18496	16.8876	5.56081	9.96266	14.7399	0
ENSBTAG00000031647	236.853	-4.80506	0.977185	-4.31859	1.5703e-05	0.00248204	-27.9555	LRG1	TRUE	Increased in Healthy	628.346	238.393	2070.63	11.3178	1132.93	9.74078	8.9024	26.6718	6.24306	9.92685	9.7236	4.03587	14.3323	5.6292	7.78513	59.776	10.8093	8.15812
ENSBTAG00000005156	180.028	-3.44526	0.665372	-4.29874	1.7177e-05	0.00266607	-10.8925	PIH1D2	TRUE	Increased in Healthy	615.725	241.509	862.851	53.7595	990.99	48.7039	20.7723	100.411	35.1172	49.6342	33.2649	41.704	28.6647	21.391	32.2527	15.9403	22.6012	25.216
ENSBTAG00000035224	76.7639	6.04917	1.28001	4.26885	1.96485e-05	0.00302062	66.219		TRUE	Increased in PVD	5.40901	6.23248	4.27154	0	1.71008	0	7.41867	0	0	0.992685	2.55884	1.34529	1313.8	10.1326	8.8973	7972.12	12.7746	2.22494
ENSBTAG00000016244	75.1134	-4.78896	0.987349	-4.25782	2.06427e-05	0.00314353	-27.6452	VWA3A	TRUE	Increased in Healthy	103.673	21.8137	530.739	16.2693	602.802	4.42763	1.48373	23.5339	5.46267	4.96342	11.7707	8.07174	1.59248	1.12584	4.44865	0	3.93065	5.93318
ENSBTAG00000021284	148.623	-4.44636	0.911904	-4.2344	2.29164e-05	0.00337671	-21.8016	RSPH1	TRUE	Increased in Healthy	662.603	45.1855	731.501	11.3178	1046.57	9.74078	11.8699	26.6718	9.36458	24.8171	10.2354	9.86546	42.997	2.25168	4.44865	11.9552	4.91331	8.89977
ENSBTAG00000009291	128.996	-4.12781	0.836039	-4.23762	2.25904e-05	0.00337671	-17.4822	CFAP61	TRUE	Increased in Healthy	340.767	87.2548	705.872	16.9767	978.164	14.1684	4.4512	43.93	7.80382	20.8464	16.3766	14.3498	15.9248	6.75504	13.3459	15.9403	4.91331	14.0913
ENSBTAG00000001075	35.3147	-6.16657	1.31844	-4.23348	2.30106e-05	0.00337671	-71.8327	CALB2	TRUE	Increased in Healthy	12.621	416.018	139.893	2.82945	47.8822	4.42763	0	0	4.68229	0.992685	1.02354	1.34529	0	0	0	0	0.982661	2.96659
ENSBTAG00000012782	30.7475	-7.56098	1.64724	-4.23494	2.28608e-05	0.00337671	-188.835	AQP6	TRUE	Increased in Healthy	307.412	10.9068	126.01	0.707362	103.46	0.885526	0	1.56893	0	0	0.511768	0	0	0	0	1.99253	0	0
ENSBTAG00000003892	2902.22	-4.61152	0.955726	-4.21305	2.51947e-05	0.00360191	-24.4459		TRUE	Increased in Healthy	11044.3	791.526	30306.6	135.106	7610.7	57.5592	115.731	214.943	191.974	115.151	148.925	120.179	316.904	139.604	141.245	466.252	174.914	148.329
ENSBTAG00000047914	100.664	4.14314	0.844512	4.21325	2.51726e-05	0.00360191	17.6688	CDHR5	TRUE	Increased in PVD	2.7045	4.67436	3.20365	23.343	5.13023	4.42763	195.853	3.13786	34.3368	12.9049	2.04707	25.5605	33.4421	100.2	20.0189	1046.08	428.44	37.0824
ENSBTAG00000008693	25.4342	-6.07415	1.30295	-4.21287	2.52147e-05	0.00360191	-67.3756	EFCAB1	TRUE	Increased in Healthy	45.0751	20.2556	367.352	2.12209	542.094	4.42763	0	9.41357	0	0.992685	1.02354	0.89686	0	0	1.11216	0	0.982661	0.741647
ENSBTAG00000010349	2485.83	4.57127	0.948633	4.20212	2.64422e-05	0.00374412	23.7734	IL1A	TRUE	Increased in PVD	5.40901	579.621	46.9869	157.742	29.0713	61.1013	2737.49	301.234	199.778	295.82	101.33	142.152	36378.6	836.499	1039.87	247413	3175.96	274.409
ENSBTAG00000002188	69.974	-5.54595	1.1827	-4.19458	2.73379e-05	0.00383729	-46.7193	C16orf89	TRUE	Increased in Healthy	595.892	21.8137	268.039	8.48835	330.045	0.885526	0	4.70678	7.80382	0.992685	6.14122	0	0	1.12584	4.44865	1.99253	1.96532	5.19153
ENSBTAG00000030189	94.9559	-4.15269	0.851366	-4.19055	2.78283e-05	0.00387245	-17.7862	EFCAB6	TRUE	Increased in Healthy	203.739	163.603	526.467	14.1472	670.35	21.2526	7.41867	6.27571	2.34115	19.8537	14.3295	11.6592	12.7398	7.88088	3.33649	13.9477	3.93065	5.93318
ENSBTAG00000027425	252.855	-4.12453	0.845284	-4.18738	2.82189e-05	0.00389315	-17.4424	CCDC190	TRUE	Increased in Healthy	96.4606	1589.28	866.054	37.4902	1492.9	114.233	7.41867	97.2735	14.8273	35.7367	14.3295	41.704	27.0722	14.6359	11.1216	31.8805	56.0117	2.96659
ENSBTAG00000020956	90.0789	-4.05958	0.830155	-4.18546	2.84594e-05	0.00389315	-16.6746	MPPED2	TRUE	Increased in Healthy	308.313	101.278	454.919	15.562	560.05	16.825	4.4512	62.7571	3.12153	18.861	8.70006	3.13901	3.18496	10.1326	5.56081	23.9104	17.6879	2.96659
ENSBTAG00000004714	134.55	4.09439	0.839355	4.18105	2.9016e-05	0.00393593	17.0818	MCEMP1	TRUE	Increased in PVD	4.50751	20.2556	6.40731	16.2693	15.3907	4.42763	25.2235	28.2407	14.0469	30.7732	17.9119	6.27802	1914.16	40.5302	53.3838	10735.8	166.07	34.1158
ENSBTAG00000014602	357.04	-3.51268	0.704505	-4.15566	3.24354e-05	0.0043631	-11.4136	CAMTA1	TRUE	Increased in Healthy	1693.92	299.159	1679.78	58.7111	1853.72	90.3236	44.512	138.066	71.7951	76.4367	83.93	60.9865	25.4797	45.0336	52.2716	47.8208	46.1851	58.5901
ENSBTAG00000007011	49.1803	-7.01912	1.54941	-4.15262	3.28691e-05	0.00438491	-129.707	TEX36	TRUE	Increased in Healthy	51.3856	31.1624	327.841	3.53681	452.315	0	0	14.1204	0	0	2.04707	0	0	0	1.11216	0	0.982661	0.741647
ENSBTAG00000038835	29.4077	-6.0854	1.327	-4.14497	3.39852e-05	0.00449663	-67.9028		TRUE	Increased in Healthy	73.9231	23.3718	197.559	2.12209	216.325	0	0	4.70678	1.56076	2.97805	0	0	1.59248	0	0	1.99253	0.982661	2.22494
ENSBTAG00000017376	868.76	-5.0934	1.08917	-4.1393	3.4836e-05	0.00457173	-34.1401	GALNT5	TRUE	Increased in Healthy	2956.02	1070.43	7789.15	19.0988	3212.38	49.5894	4.4512	153.755	0.780382	22.8318	34.8002	27.8027	116.251	5.6292	13.3459	121.544	35.3758	4.44988
ENSBTAG00000009658	3135.76	4.02056	0.833132	4.12366	3.72896e-05	0.00481558	16.2296	PLEK	TRUE	Increased in PVD	24.3405	483.018	77.9556	584.989	120.56	160.28	4449.72	329.475	575.922	703.814	838.276	352.466	42538.3	2130.09	1035.42	515123	4164.52	371.565
ENSBTAG00000034501	7985.58	-4.5206	0.954397	-4.12365	3.72908e-05	0.00481558	-22.9529	CFI	TRUE	Increased in Healthy	44906.5	12192.3	43547.3	452.004	35293.4	308.163	210.69	1266.12	209.923	511.233	408.903	288.341	230.91	225.168	328.088	2474.72	763.528	123.113
ENSBTAG00000010837	191.377	-5.08982	1.09843	-4.10115	4.11109e-05	0.00526677	-34.0557	HTR4	TRUE	Increased in Healthy	112.688	232.16	815.864	7.78098	2156.41	2.65658	4.4512	14.1204	3.90191	14.8903	11.2589	10.3139	1.59248	5.6292	12.2338	265.007	0	2.96659
ENSBTAG00000006567	19.7548	-5.75975	1.26319	-4.09656	4.19331e-05	0.00532979	-54.1823	VIPR1	TRUE	Increased in Healthy	59.4991	14.0231	124.942	2.12209	144.501	0.885526	1.48373	0	1.56076	0.992685	0	1.34529	0	1.12584	1.11216	1.99253	0	0
ENSBTAG00000001321	13998.6	4.67988	1.00309	4.08227	4.45987e-05	0.00553779	25.6322	IL1B	TRUE	Increased in PVD	65.8096	5119.99	174.065	432.198	343.725	129.287	15760.2	727.983	859.201	1220.01	382.291	385.65	214550	4792.7	5003.62	905865	11255.4	1240.78
ENSBTAG00000010881	42.7655	-4.4524	0.946968	-4.08398	4.42706e-05	0.00553779	-21.893	AKAP14	TRUE	Increased in Healthy	59.4991	28.0462	318.23	3.53681	307.814	1.77105	4.4512	12.5514	3.12153	3.97074	4.09415	4.03587	4.77744	5.6292	1.11216	0	4.91331	2.22494
ENSBTAG00000011153	26.8116	-7.74731	1.75304	-4.08565	4.39529e-05	0.00553779	-214.868	MGAT4C	TRUE	Increased in Healthy	100.067	21.8137	198.627	2.12209	154.762	0	0	4.70678	0	0	0.511768	0	0	0	0	0	0	0
ENSBTAG00000012688	271.302	-4.52465	0.966802	-4.07494	4.60271e-05	0.00562856	-23.0174	CAPSL	TRUE	Increased in Healthy	1105.24	165.161	1512.12	12.0252	1769.93	24.7947	8.9024	94.1357	4.68229	20.8464	11.7707	5.82959	47.7744	13.5101	14.4581	55.7909	15.7226	0.741647
ENSBTAG00000003539	81.2776	-4.58205	0.980596	-4.07614	4.57887e-05	0.00562856	-23.9516	ROPN1L	TRUE	Increased in Healthy	100.968	37.3949	439.968	4.95154	801.171	7.96973	0	10.9825	4.68229	6.94879	3.58238	6.72645	6.36992	4.50336	4.44865	13.9477	3.93065	4.44988
ENSBTAG00000008327	28.9826	4.72558	1.02074	4.05644	4.98268e-05	0.00602181	26.457	CD300LB	TRUE	Increased in PVD	0	1.55812	0	2.12209	1.71008	0.885526	5.93494	7.84464	3.12153	0.992685	5.62945	0.89686	442.71	19.1393	8.8973	5491.42	8.84395	7.41647
ENSBTAG00000002972	177.678	-3.43405	0.702484	-4.05568	4.9989e-05	0.00602181	-10.8082	CASC1	TRUE	Increased in Healthy	385.843	185.416	1012.35	54.4669	1058.54	84.1249	4.4512	114.532	39.7995	38.7147	45.0356	32.7354	25.4797	18.0134	26.6919	25.9029	18.6706	27.4409
ENSBTAG00000016223	397.73	-2.58439	0.494972	-4.03941	5.35867e-05	0.00640738	-5.99763	SCRN1	TRUE	Increased in Healthy	812.253	757.247	1245.15	159.156	1334.72	720.818	45.9957	792.309	113.936	336.52	123.848	162.78	103.511	68.6762	136.796	55.7909	74.6823	114.955
ENSBTAG00000008323	70.8884	-4.2089	0.898915	-4.03142	5.54406e-05	0.00653227	-18.493	SNAP25	TRUE	Increased in Healthy	183.906	373.949	460.258	9.19571	147.067	0.885526	7.41867	26.6718	2.34115	10.9195	3.58238	3.13901	7.9624	13.5101	6.67297	5.9776	11.7919	0.741647
ENSBTAG00000045946	24.8411	-6.37258	1.43531	-4.03228	5.52382e-05	0.00653227	-82.8586	VMO1	TRUE	Increased in Healthy	161.369	31.1624	49.1227	0.707362	195.804	0	0	1.56893	0.780382	1.98537	1.5353	0	0	0	1.11216	1.99253	0	0
ENSBTAG00000011203	33.1999	-5.69105	1.26833	-4.02579	5.6785e-05	0.00664219	-51.6626	RP1	TRUE	Increased in Healthy	60.4006	12.465	219.984	2.12209	281.308	0	0	6.27571	0	5.95611	1.5353	2.24215	1.59248	0	0	1.99253	0.982661	0.741647
ENSBTAG00000013802	21.5174	-5.24693	1.16065	-4.01665	5.90307e-05	0.0068552	-37.9736	DAB1	TRUE	Increased in Healthy	43.2721	38.953	130.282	1.41472	156.472	1.77105	1.48373	4.70678	0	0.992685	1.5353	1.34529	0	1.12584	0	1.99253	1.96532	0
ENSBTAG00000003568	960.065	-4.26286	0.916611	-4.01245	6.00908e-05	0.00687257	-19.1977	CLDN10	TRUE	Increased in Healthy	5365.74	592.086	6290.91	50.9301	3327.81	116.889	14.8373	247.891	56.9679	525.13	92.63	83.408	4.77744	77.683	12.2338	237.111	161.156	22.9911
ENSBTAG00000010548	170.357	-3.1358	0.635949	-4.01102	6.04575e-05	0.00687257	-8.78963	LRRC6	TRUE	Increased in Healthy	402.971	297.601	798.778	37.4902	936.267	82.3539	14.8373	106.687	49.1641	84.3782	31.7296	47.982	52.5519	14.6359	34.477	29.888	18.6706	25.9577
ENSBTAG00000018232	33.8893	-6.01418	1.35354	-4.01108	6.04405e-05	0.00687257	-64.632	STOML3	TRUE	Increased in Healthy	78.4306	10.9068	219.984	1.41472	283.873	0	1.48373	4.70678	0	1.98537	1.02354	0.89686	0	0	3.33649	0	1.96532	0
ENSBTAG00000011873	393.5	-3.73056	0.785718	-4.00343	6.24312e-05	0.00704731	-13.2743	KCNE3	TRUE	Increased in Healthy	2152.78	90.371	1298.55	53.0522	2554.85	97.4078	57.8656	213.374	35.1172	126.071	73.6946	21.9731	30.2571	101.326	27.8041	109.589	22.6012	16.3162
ENSBTAG00000039691	34.8444	3.649	0.768492	3.98703	6.69054e-05	0.00749991	12.5446		TRUE	Increased in PVD	0	1.55812	0	9.19571	0.855038	13.2829	215.141	0	8.5842	3.97074	15.8648	20.6278	30.2571	195.896	54.4959	37.8581	173.931	41.5322
ENSBTAG00000018570	51.2807	-4.95311	1.09754	-3.97991	6.89413e-05	0.00767483	-30.9768	SDR16C5	TRUE	Increased in Healthy	97.3621	372.391	184.744	4.95154	220.6	4.42763	0	7.84464	0	6.94879	1.5353	1.79372	6.36992	1.12584	1.11216	3.98506	7.86129	0
ENSBTAG00000040547	50.5277	-5.37874	1.20688	-3.97199	7.12735e-05	0.00788011	-41.6065	UBXN10	TRUE	Increased in Healthy	124.407	88.8129	88.6344	0	580.571	0.885526	1.48373	1.56893	1.56076	3.97074	2.55884	0.89686	0	1.12584	5.56081	5.9776	0	1.48329
ENSBTAG00000014885	1409.32	-4.08916	0.883818	-3.9648	7.3459e-05	0.00802309	-17.02	MYOM3	TRUE	Increased in Healthy	5740.76	489.25	9028.96	74.273	7920.22	302.85	68.2518	420.473	60.0894	123.093	111.054	82.0627	453.857	206.029	91.1973	63.761	95.3181	36.3407
ENSBTAG00000004330	108.298	-3.22346	0.665528	-3.96446	7.35608e-05	0.00802309	-9.34027	ENO4	TRUE	Increased in Healthy	283.973	144.905	556.368	32.5387	617.338	39.8486	13.3536	64.3261	20.2899	22.8318	13.8177	20.1794	15.9248	16.8876	24.4676	15.9403	16.7052	29.6659
ENSBTAG00000027182	133.353	-3.84425	0.822471	-3.96276	7.40895e-05	0.00802653	-14.3627	NR3C2	TRUE	Increased in Healthy	649.081	148.022	749.655	17.6841	634.439	15.9395	11.8699	26.6718	7.02344	12.9049	20.4707	11.6592	9.55488	6.75504	21.1311	29.888	12.7746	14.8329
ENSBTAG00000022509	82.5028	-4.61874	1.01926	-3.95751	7.57336e-05	0.00809598	-24.5686	DNAH9	TRUE	Increased in Healthy	168.581	85.6967	1093.51	5.6589	1870.82	7.96973	7.41867	36.0853	3.90191	12.9049	10.2354	3.13901	3.18496	0	1.11216	11.9552	16.7052	0.741647
ENSBTAG00000016732	68.6245	-4.60247	1.01503	-3.95799	7.55823e-05	0.00809598	-24.293	DNAI2	TRUE	Increased in Healthy	96.4606	31.1624	218.916	2.82945	825.967	2.65658	4.4512	7.84464	1.56076	3.97074	4.60591	0.89686	3.18496	11.2584	4.44865	1.99253	10.8093	2.22494
ENSBTAG00000001772	28.8593	-8.2159	1.93414	-3.94536	7.96786e-05	0.00846166	-297.325	PDCL2	TRUE	Increased in Healthy	30.651	9.34873	152.707	1.41472	320.639	0	0	4.70678	0	0	0	0	0	0	0	0	0	0
ENSBTAG00000011822	24.182	-5.84927	1.33508	-3.94305	8.04529e-05	0.00848804	-57.6507	C1orf228	TRUE	Increased in Healthy	55.8931	24.9299	127.078	0.707362	215.47	0	1.48373	1.56893	0.780382	1.98537	1.5353	0.89686	0	0	0	0	2.94798	0
ENSBTAG00000014555	415.404	3.78736	0.81435	3.93241	8.40968e-05	0.00881488	13.8073	CASS4	TRUE	Increased in PVD	2.7045	112.185	10.6788	53.7595	29.0713	34.5355	1241.89	40.7921	75.6971	88.349	34.2885	43.4977	4989.24	235.301	395.93	88470.4	880.465	103.831
ENSBTAG00000007159	1450.12	-2.52321	0.493628	-3.92646	8.6204e-05	0.00888831	-5.74861	ESR1	TRUE	Increased in Healthy	4239.76	3239.33	5270.01	824.784	3593.73	2084.53	157.276	1785.44	429.21	1290.49	527.633	637.668	277.092	204.903	491.576	400.499	238.787	409.389
ENSBTAG00000003090	28.1577	-3.587	0.764588	-3.92629	8.62652e-05	0.00888831	-12.0169	LRRC9	TRUE	Increased in Healthy	24.3405	59.2086	168.726	5.6589	161.602	15.9395	1.48373	25.1028	3.90191	9.92685	2.55884	8.52017	3.18496	2.25168	3.33649	1.99253	6.87863	2.22494
ENSBTAG00000046805	15.4776	-5.65314	1.29099	-3.92578	8.64493e-05	0.00888831	-50.3228	CYP2F1	TRUE	Increased in Healthy	57.6961	10.9068	57.6658	1.41472	141.081	0.885526	1.48373	3.13786	0.780382	0	1.5353	0.89686	0	0	1.11216	0	0	0
ENSBTAG00000009140	27.4412	-6.76968	1.58047	-3.9132	9.10811e-05	0.00930526	-109.113	CFAP47	TRUE	Increased in Healthy	30.651	7.79061	276.582	0.707362	171.008	0	0	3.13786	0	0	0.511768	0.44843	0	0	1.11216	1.99253	0	0
ENSBTAG00000013078	245.348	-3.82799	0.83075	-3.90369	9.47358e-05	0.00961777	-14.2017	DNAH11	TRUE	Increased in Healthy	836.593	82.5804	1799.39	49.5154	1268.88	10.6263	17.8048	70.6018	20.2899	24.8171	37.3591	39.9103	23.8872	24.7685	15.5703	27.8954	35.3758	30.4075
ENSBTAG00000011390	38.0333	-5.29419	1.20823	-3.8976	9.71519e-05	0.00974053	-39.2384	CHRND	TRUE	Increased in Healthy	133.422	48.3018	143.097	2.12209	336.03	1.77105	1.48373	3.13786	0	1.98537	5.11768	0.44843	0	2.25168	4.44865	0	0.982661	0
ENSBTAG00000011377	21.2624	-7.05975	1.66105	-3.89798	9.69985e-05	0.00974053	-133.413		TRUE	Increased in Healthy	16.227	6.23248	169.794	1.41472	178.703	0	1.48373	7.84464	0	0	1.02354	0	0	0	0	0	0	0
ENSBTAG00000001572	115.522	-3.44435	0.735174	-3.88935	0.000100512	0.0100152	-10.8856	NSUN7	TRUE	Increased in Healthy	253.322	367.717	638.595	23.343	521.573	24.7947	2.96747	48.6368	26.533	29.7805	11.2589	21.5246	17.5173	10.1326	11.1216	13.9477	37.3411	19.2828
ENSBTAG00000018869	1978.15	3.65791	0.791001	3.88483	0.000102401	0.0101408	12.6223	IGSF6	TRUE	Increased in PVD	73.0216	81.0223	106.788	468.981	105.17	214.297	1114.28	340.457	351.172	353.396	382.291	274.888	4744	978.355	403.715	23288.7	2066.54	259.577
ENSBTAG00000038042	780.794	3.78264	0.827047	3.86634	0.000110483	0.0107434	13.7622		TRUE	Increased in PVD	16.227	255.532	20.2898	36.7828	93.1992	16.825	1593.53	72.1707	147.492	184.639	94.6771	58.2959	9398.82	970.474	444.865	53603.1	1455.32	132.013
ENSBTAG00000012460	232.972	-3.99532	0.881385	-3.86927	0.000109161	0.0107434	-15.9482	ELF5	TRUE	Increased in Healthy	1774.15	45.1855	990.997	26.8798	921.731	83.2394	2.96747	84.7221	27.3134	36.7293	23.0296	44.3946	3.18496	23.6426	12.2338	11.9552	70.7516	10.3831
ENSBTAG00000036349	52.7989	-4.02622	0.889927	-3.86685	0.000110249	0.0107434	-16.2934	CCDC160	TRUE	Increased in Healthy	201.035	31.1624	345.995	6.36626	294.988	7.0842	2.96747	9.41357	1.56076	4.96342	4.60591	2.24215	9.55488	3.37752	7.78513	3.98506	8.84395	4.44988
ENSBTAG00000017752	259.328	-3.36945	0.720576	-3.8642	0.000111454	0.010773	-10.3349	DYNLRB2	TRUE	Increased in Healthy	505.742	503.273	1134.09	40.3196	1866.55	64.6434	44.512	112.963	26.533	33.7513	33.2649	39.4619	60.5143	51.7886	38.9257	25.9029	58.9597	26.6993
ENSBTAG00000011890	40.8377	-5.52374	1.27885	-3.86186	0.000112529	0.0108121	-46.0055	RSPH4A	TRUE	Increased in Healthy	45.9766	34.2787	863.919	1.41472	597.672	0	1.48373	32.9475	0	1.98537	2.55884	1.34529	4.77744	1.12584	1.11216	1.99253	0	0
ENSBTAG00000024662	52.6783	-6.18984	1.45364	-3.85573	0.000115387	0.0110211	-73.0008		TRUE	Increased in Healthy	62.2036	17.1393	431.425	2.12209	401.013	0	0	23.5339	0.780382	0	3.58238	2.24215	3.18496	0	0	0	0.982661	0
ENSBTAG00000008851	72.8819	4.17739	0.932304	3.85324	0.000116563	0.0110378	18.0934		TRUE	Increased in PVD	0	7.79061	2.13577	7.07362	16.2457	7.0842	69.7355	15.6893	6.24306	7.94148	7.67652	5.82959	1079.7	63.047	11.1216	9089.93	38.3238	5.19153
ENSBTAG00000014692	547.18	-3.28769	0.701546	-3.85248	0.000116928	0.0110378	-9.76549	CREB3L4	TRUE	Increased in Healthy	1934.62	818.014	2945.23	105.397	2761.77	89.4381	71.2192	106.687	140.469	131.034	96.7242	121.525	117.844	73.1796	85.6365	57.7834	65.8383	126.822
ENSBTAG00000003682	99.0336	-4.22165	0.944434	-3.85061	0.000117824	0.0110577	-18.657	DNAJB13	TRUE	Increased in Healthy	362.403	34.2787	398.321	9.90307	862.734	4.42763	4.4512	20.3961	6.24306	4.96342	8.70006	4.4843	17.5173	9.00672	2.22432	23.9104	1.96532	6.67483
ENSBTAG00000006566	51.3504	3.83379	0.844404	3.84743	0.000119361	0.0110732	14.2589	FFAR2	TRUE	Increased in PVD	0.901501	4.67436	1.06788	7.78098	9.40542	0.885526	71.2192	7.84464	9.36458	14.8903	7.16476	5.38116	595.588	64.1729	14.4581	16880.7	137.573	7.41647
ENSBTAG00000016770	303.913	3.81398	0.839092	3.84818	0.000118998	0.0110732	14.0644	GAPT	TRUE	Increased in PVD	9.01501	20.2556	21.3577	32.5387	120.56	15.0539	100.894	75.3085	32.776	18.861	19.959	25.5605	1117.92	68.6762	116.777	3337.49	317.4	20.0245
ENSBTAG00000046375	80693.9	-5.46553	1.2713	-3.83901	0.000123532	0.0113946	-44.1864		TRUE	Increased in Healthy	183415	18513.6	1.07588e+06	200.891	143583	2312.11	243.332	1878.01	118.618	511.233	289.149	3779.82	14195.4	172.254	410.388	6374.11	352.775	256.61
ENSBTAG00000004741	15.1456	3.87958	0.862034	3.82187	0.000132442	0.0121341	14.7188	IL12B	TRUE	Increased in PVD	0.901501	1.55812	1.06788	3.53681	2.56512	0.885526	5.93494	1.56893	2.34115	0.992685	2.55884	2.69058	179.95	7.88088	5.56081	1052.06	46.1851	4.44988
ENSBTAG00000001090	37.018	-3.37235	0.729532	-3.82074	0.000133053	0.0121341	-10.3557	CCDC173	TRUE	Increased in Healthy	107.279	57.6505	202.898	14.1472	191.529	7.96973	2.96747	18.8271	7.02344	8.93416	8.70006	8.9686	6.36992	4.50336	4.44865	3.98506	1.96532	8.15812
ENSBTAG00000006263	2141.61	-5.53618	1.29659	-3.81861	0.000134204	0.0121703	-46.404	GP2	TRUE	Increased in Healthy	14758.5	1104.71	10832.6	95.4939	10650.4	0.885526	14.8373	392.232	0	44.6708	94.6771	11.6592	11.1474	2.25168	13.3459	482.193	33.4105	5.93318
ENSBTAG00000020205	585.758	-3.7293	0.824528	-3.81346	0.000137036	0.0123577	-13.2627	PDE8B	TRUE	Increased in Healthy	2394.39	693.364	3829.43	62.9552	2617.27	79.6973	31.1584	136.497	30.4349	67.5026	77.277	45.7399	87.5864	30.3977	47.823	185.305	78.6129	48.2071
ENSBTAG00000005574	130056	-3.50192	0.769001	-3.79313	0.000148758	0.0133403	-11.3288	CLU	TRUE	Increased in Healthy	912376	114121	511003	13994.5	524003	34393.8	7728.77	23940.3	12825.6	32212.6	16138.6	28332.3	20439.5	12455.2	13154.7	36574.9	13652.1	13662.6
ENSBTAG00000010609	27.9769	-3.65027	0.810059	-3.78401	0.000154321	0.0136871	-12.5557	STK31	TRUE	Increased in Healthy	53.1886	194.765	97.1775	15.562	93.1992	0.885526	4.4512	4.70678	3.90191	5.95611	4.09415	5.82959	4.77744	2.25168	4.44865	1.99253	4.91331	1.48329
ENSBTAG00000000954	25.0162	-3.76344	0.839921	-3.78421	0.000154195	0.0136871	-13.5803	DCDC1	TRUE	Increased in Healthy	60.4006	29.6043	185.812	6.36626	115.43	6.19868	1.48373	10.9825	5.46267	3.97074	5.62945	3.58744	0	1.12584	5.56081	3.98506	0.982661	3.70824
ENSBTAG00000037558	3991.37	4.19133	0.956372	3.77085	0.000162694	0.0143509	18.2691		TRUE	Increased in PVD	204.641	856.967	1981.99	99.0307	280.453	116.889	1560.89	571.09	110.814	109.195	100.307	152.915	60143.2	1464.72	702.886	199118	3684	303.334
ENSBTAG00000010357	884.11	-3.14595	0.679985	-3.76618	0.000165763	0.0144635	-8.85164	ST6GAL1	TRUE	Increased in Healthy	2139.26	1579.93	4838.58	228.478	4882.27	252.375	121.666	218.081	138.908	195.559	228.249	141.256	117.844	177.883	147.918	161.395	203.411	140.913
ENSBTAG00000038702	43.1793	-3.30741	0.722835	-3.7663	0.000165685	0.0144635	-9.8999	ZNF23	TRUE	Increased in Healthy	123.506	38.953	357.741	13.4399	94.0542	28.3368	5.93494	28.2407	17.9488	11.9122	5.62945	20.1794	7.9624	1.12584	11.1216	3.98506	1.96532	5.19153
ENSBTAG00000001557	129.573	-4.04813	0.92042	-3.76256	0.000168186	0.014596	-16.5428	CCL28	TRUE	Increased in Healthy	478.697	105.952	627.916	10.6104	926.862	15.9395	2.96747	29.8096	4.68229	20.8464	6.65299	17.9372	23.8872	3.37752	10.0095	15.9403	29.4798	0.741647
ENSBTAG00000004693	35.4483	-5.0982	1.20122	-3.75717	0.000171845	0.0148338	-34.2539	CCDC60	TRUE	Increased in Healthy	45.0751	12.465	246.681	7.07362	280.453	13.2829	2.96747	14.1204	0.780382	0	4.60591	0	0	0	1.11216	7.97013	0	1.48329
ENSBTAG00000011279	114.595	-4.01194	0.912957	-3.75367	0.000174265	0.0149627	-16.133	MATN4	TRUE	Increased in Healthy	403.873	40.5112	602.287	23.343	839.648	33.65	4.4512	1.56893	3.90191	11.9122	20.9825	8.52017	11.1474	15.7618	4.44865	17.9328	3.93065	14.8329
ENSBTAG00000013371	3182.07	3.55528	0.791885	3.75089	0.000176207	0.0149948	11.7556	RUBCNL	TRUE	Increased in PVD	176.694	980.058	331.044	555.987	331.755	243.52	1323.49	376.543	597.773	588.662	564.992	471.3	45216.9	1223.79	1439.14	186013	1426.82	669.707
ENSBTAG00000013334	970.94	3.54196	0.788422	3.75048	0.000176496	0.0149948	11.6476	CSF3R	TRUE	Increased in PVD	45.9766	282.02	77.9556	31.1239	919.166	61.9868	1046.03	122.376	143.59	181.661	120.266	191.031	12574.2	1117.96	378.135	87278.9	894.222	134.238
ENSBTAG00000031814	14341	3.51344	0.781241	3.74844	0.000177936	0.0150379	11.4196	SDS	TRUE	Increased in PVD	162.27	3728.58	332.112	1578.13	4583.86	582.676	22144.7	1297.5	3360.32	3356.27	3670.4	1858.74	154681	33704.3	5768.78	753964	23312.7	3187.6
ENSBTAG00000001136	1202.57	-3.89419	0.88356	-3.74529	0.000180185	0.0151487	-14.8685	KIAA1324	TRUE	Increased in Healthy	5318.86	1871.3	5069.25	109.641	7619.25	52.246	47.4795	263.58	53.8464	134.012	130.501	73.0941	211.8	68.6762	37.8135	420.424	113.989	50.432
ENSBTAG00000015094	18790.7	-3.86154	0.876564	-3.73793	0.000185539	0.015518	-14.5358	VNN1	TRUE	Increased in Healthy	66863.4	18686.5	150241	1102.78	69303.4	3823.7	578.656	7074.3	664.885	2248.43	945.236	2611.66	6986.21	548.284	2127.57	2548.45	1377.69	499.87
ENSBTAG00000024195	24.6034	-7.01464	1.72167	-3.73454	0.000188059	0.0156476	-129.306	LDLRAD1	TRUE	Increased in Healthy	53.1886	20.2556	70.4804	0.707362	294.133	0	0	1.56893	0	0.992685	1.5353	0	0	0	0	0	0	0
ENSBTAG00000019200	40.7439	-6.42168	1.56499	-3.72954	0.000191833	0.0158799	-85.7271	BPIFB2	TRUE	Increased in Healthy	146.043	472.111	41.6475	0.707362	61.5628	0	0	3.13786	0.780382	0.992685	3.07061	0	0	0	3.33649	0	0	0
ENSBTAG00000027225	87.9149	2.91869	0.62638	3.72567	0.000194795	0.0160428	7.56157		TRUE	Increased in PVD	18.03	24.9299	29.9008	20.5135	16.2457	4.42763	47.4795	36.0853	15.6076	11.9122	11.7707	17.4888	603.55	20.2651	157.927	308.842	91.3875	146.105
ENSBTAG00000018563	296.256	-3.40361	0.756879	-3.72399	0.000196097	0.016068	-10.5825	SFRP2	TRUE	Increased in Healthy	107.279	799.316	1284.67	105.397	954.223	642.006	44.512	855.066	28.8741	134.012	48.618	31.8385	3.18496	24.7685	21.1311	219.179	22.6012	5.93318
ENSBTAG00000019798	26290.7	-4.60797	1.08164	-3.71931	0.000199765	0.0162859	-24.3858	PIGR	TRUE	Increased in Healthy	152874	24850.5	147808	726.461	126258	665.03	182.499	3552.05	71.7951	1211.08	958.542	987.892	4243.96	356.891	969.805	6334.26	1134.97	46.7238
ENSBTAG00000038149	73.992	4.18669	0.9707	3.7104	0.000206928	0.0167557	18.2104	NLRP12	TRUE	Increased in PVD	0	18.6975	0	8.48835	3.42015	2.65658	151.341	4.70678	14.8273	10.9195	3.58238	4.93273	1004.86	40.5302	40.0378	2921.05	118.902	11.1247
ENSBTAG00000009258	43.3087	-2.79333	0.595306	-3.70958	0.000207604	0.0167557	-6.9323	NEK11	TRUE	Increased in Healthy	79.3321	87.2548	202.898	14.1472	192.384	36.3065	4.4512	29.8096	22.6311	27.7952	6.65299	4.93273	15.9248	4.50336	13.3459	19.9253	6.87863	10.3831
ENSBTAG00000036028	243.521	-2.99643	0.651127	-3.70347	0.000212673	0.0170795	-7.98021		TRUE	Increased in Healthy	847.411	986.291	910.906	47.3933	861.879	47.8184	56.3819	117.67	37.4583	70.4806	53.7357	43.9462	46.1819	49.537	41.15	63.761	74.6823	26.6993
ENSBTAG00000023593	33.3032	-6.37351	1.56395	-3.70122	0.000214565	0.0171461	-82.9119	GMNC	TRUE	Increased in Healthy	78.4306	6.23248	201.83	0	299.263	0	1.48373	6.27571	0	0	1.5353	0.44843	0	0	0	1.99253	1.96532	0
ENSBTAG00000006589	1304.47	-3.39143	0.759402	-3.69557	0.000219391	0.0173599	-10.4935	CFTR	TRUE	Increased in Healthy	4706.74	531.319	10569.9	273.042	3110.63	224.038	62.3168	913.116	189.633	1234.9	150.972	131.838	321.681	79.9346	107.88	450.312	375.377	46.7238
ENSBTAG00000021594	42.193	-3.70786	0.844869	-3.69627	0.000218791	0.0173599	-13.0671	TDRKH	TRUE	Increased in Healthy	109.082	277.346	147.368	6.36626	147.922	3.5421	2.96747	9.41357	3.90191	6.94879	6.14122	4.4843	3.18496	6.75504	4.44865	13.9477	4.91331	0.741647
ENSBTAG00000002583	30.8484	-4.14872	0.969333	-3.67646	0.000236493	0.0186218	-17.7373	DNALI1	TRUE	Increased in Healthy	40.5676	21.8137	132.418	3.53681	309.524	2.65658	0	10.9825	2.34115	7.94148	6.65299	3.58744	0	1.12584	2.22432	3.98506	2.94798	2.96659
ENSBTAG00000026751	47.3768	-6.84759	1.70531	-3.67241	0.00024027	0.0188274	-115.167	CFAP65	TRUE	Increased in Healthy	55.8931	12.465	210.373	0	558.34	0	0	6.27571	0	1.98537	1.02354	0.44843	0	0	0	5.9776	0	0
ENSBTAG00000007828	4012.65	3.37629	0.760579	3.66995	0.000242596	0.0188812	10.384	SLA	TRUE	Increased in PVD	59.4991	560.924	97.1775	1066.7	261.642	197.472	2805.74	483.23	1008.25	1220.01	1355.16	942.6	15052.1	2587.18	1961.85	37686.7	3827.47	1053.88
ENSBTAG00000018290	94.3682	4.99476	1.20183	3.66922	0.000243296	0.0188812	31.884	IL9	TRUE	Increased in PVD	1.803	28.0462	1.06788	0	2.56512	1.77105	120.182	3.13786	4.68229	6.94879	0	0.44843	1488.97	5.6292	94.5338	1952.68	26.5319	3.70824
ENSBTAG00000005908	145.377	-3.02054	0.666305	-3.6553	0.000256882	0.0198401	-8.11474		TRUE	Increased in Healthy	392.153	152.696	736.84	53.7595	816.562	68.1855	19.2885	64.3261	42.921	36.7293	35.312	64.1255	23.8872	13.5101	21.1311	11.9552	19.6532	43.7572
ENSBTAG00000000271	82.4685	-3.03396	0.671445	-3.6473	0.000265011	0.0203705	-8.19055	MNS1	TRUE	Increased in Healthy	154.157	81.0223	473.073	31.8313	416.404	51.3605	13.3536	65.895	38.2387	28.7879	15.353	35.426	11.1474	10.1326	15.5703	0	13.7573	28.9242
ENSBTAG00000003045	1464.06	-2.86323	0.62517	-3.64418	0.000268248	0.0205216	-7.27642	BAMBI	TRUE	Increased in Healthy	5592.91	4803.69	4996.63	345.193	5511.58	724.36	203.272	837.808	258.306	469.54	447.285	516.592	433.155	219.539	299.172	257.037	130.694	306.3
ENSBTAG00000006859	222.662	3.6597	0.846652	3.63159	0.000281679	0.0214475	12.638		TRUE	Increased in PVD	4.50751	21.8137	6.40731	31.1239	33.3465	25.6802	140.955	15.6893	43.7014	37.722	113.101	31.3901	624.252	96.8222	43.3743	2524.54	211.272	2.22494
ENSBTAG00000020335	15.7284	-3.94165	0.924878	-3.62929	0.000284198	0.0215377	-15.3658	RNF32	TRUE	Increased in Healthy	55.8931	32.7205	53.3942	0	101.75	7.0842	2.96747	9.41357	3.12153	2.97805	2.04707	0	1.59248	2.25168	2.22432	0	1.96532	3.70824
ENSBTAG00000003120	38.8184	-3.78919	0.885311	-3.61929	0.000295417	0.0222833	-13.8249	ZNF385B	TRUE	Increased in Healthy	51.3856	31.1624	334.248	6.36626	201.789	4.42763	5.93494	12.5514	6.24306	5.95611	7.67652	5.82959	11.1474	0	1.11216	7.97013	1.96532	2.96659
ENSBTAG00000024406	48576.2	-4.69378	1.13574	-3.61773	0.000297202	0.0223137	-25.8803	AGR2	TRUE	Increased in Healthy	296034	35043.7	374250	343.778	130141	3043.55	261.137	7450.84	108.473	1476.12	470.315	1152.02	10820.9	369.276	1114.39	10815.5	1318.73	157.971
ENSBTAG00000031265	588.553	-3.83789	0.900191	-3.61356	0.000302024	0.0224642	-14.2995	SVOPL	TRUE	Increased in Healthy	1656.96	208.788	3718.37	53.7595	4105.04	65.5289	14.8373	127.083	29.6545	51.6196	88.5359	53.8116	111.474	21.391	34.477	179.328	20.6359	52.657
ENSBTAG00000004153	17.9728	-6.81824	1.72551	-3.61239	0.000303382	0.0224642	-112.848	SCGB3A2	TRUE	Increased in Healthy	23.439	1.55812	159.115	0	135.096	0.885526	0	0	0	1.98537	0	0.44843	0	0	0	0	0.982661	0
ENSBTAG00000031802	15.506	-3.03033	0.676569	-3.61431	0.000301148	0.0224642	-8.16997	SPATA16	TRUE	Increased in Healthy	56.7946	15.5812	81.1592	7.78098	45.317	14.1684	4.4512	18.8271	4.68229	4.96342	1.5353	1.79372	4.77744	6.75504	3.33649	1.99253	0	5.19153
ENSBTAG00000000163	10178.8	3.00716	0.670955	3.61002	0.000306171	0.0225235	8.03982	DDIT4	TRUE	Increased in PVD	1249.48	2354.32	1096.72	2443.23	1028.61	1075.91	8840.09	1838.78	3009.93	1716.35	3738.98	1947.98	19011	8675.72	4583.22	105999	11267.2	3341.86
ENSBTAG00000020836	76.5662	-5.53079	1.37028	-3.60934	0.000306974	0.0225235	-46.2312	FAM92B	TRUE	Increased in Healthy	73.9231	29.6043	531.807	1.41472	713.957	0	0	3.13786	0	0	1.5353	1.34529	1.59248	1.12584	1.11216	13.9477	2.94798	0.741647
ENSBTAG00000005261	131.005	-3.3791	0.776701	-3.59739	0.000321427	0.0232667	-10.4042		TRUE	Increased in Healthy	750.049	129.324	191.151	12.7325	961.063	25.6802	19.2885	50.2057	14.8273	35.7367	36.3355	15.6951	14.3323	36.0269	3.33649	17.9328	20.6359	23.7327
ENSBTAG00000004608	84.0438	3.7266	0.872915	3.59897	0.000319482	0.0232667	13.2378		TRUE	Increased in PVD	0	10.9068	1.06788	31.8313	11.1155	3.5421	8.9024	6.27571	53.8464	1.98537	14.3295	2.24215	113.066	77.683	145.693	739.229	258.44	32.6325
ENSBTAG00000019919	64.775	-3.40725	0.784356	-3.59817	0.000320464	0.0232667	-10.6092		TRUE	Increased in Healthy	208.247	42.0693	269.107	13.4399	487.372	15.0539	2.96747	23.5339	7.80382	14.8903	14.3295	12.1076	9.55488	4.50336	5.56081	11.9552	4.91331	18.5412
ENSBTAG00000048030	12.1687	3.18514	0.723634	3.59316	0.000326686	0.0235418	9.09541		TRUE	Increased in PVD	2.7045	3.11624	0	2.82945	0.855038	0.885526	186.95	4.70678	3.12153	2.97805	0.511768	19.2825	9.55488	99.0739	27.8041	13.9477	3.93065	17.7995
ENSBTAG00000019432	338.099	3.05913	0.689222	3.58974	0.00033101	0.0237474	8.33467	ICAM2	TRUE	Increased in PVD	48.6811	48.3018	22.4256	91.2497	29.0713	25.6802	241.849	40.7921	112.375	133.02	70.624	85.6502	571.701	404.177	160.151	3546.71	324.278	129.047
ENSBTAG00000003595	30.5913	-3.97356	0.944602	-3.58729	0.000334138	0.0238657	-15.7094	FAM216B	TRUE	Increased in Healthy	28.848	42.0693	397.253	4.24417	770.39	7.0842	1.48373	28.2407	1.56076	4.96342	1.5353	4.4843	11.1474	1.12584	4.44865	1.99253	0.982661	1.48329
ENSBTAG00000025257	590.902	3.33815	0.770606	3.57271	0.000353312	0.025124	10.1131		TRUE	Increased in PVD	6.31051	112.185	18.154	121.666	32.4915	25.6802	3006.04	48.6368	187.292	223.354	201.125	108.072	5052.94	2088.43	186.843	72263.2	1252.89	180.962
ENSBTAG00000009012	1433.47	3.51973	0.822738	3.56703	0.00036105	0.0255617	11.4695	PTX3	TRUE	Increased in PVD	19.833	345.903	57.6658	379.146	64.1279	100.064	149.857	150.617	681.273	586.677	391.503	521.973	18761	93.4447	937.553	225772	793.008	1342.38
ENSBTAG00000023026	812.15	4.47431	1.09105	3.56474	0.000364224	0.0255622	22.2281		TRUE	Increased in PVD	8.11351	74.7898	27.765	185.329	3.42015	0.885526	229.979	10.9825	172.464	64.5245	83.4182	82.9596	13270.1	68.6762	64.5054	197099	130.694	56.3652
ENSBTAG00000004645	59.8471	-2.84765	0.634617	-3.56537	0.00036334	0.0255622	-7.19825	ADAMTSL3	TRUE	Increased in Healthy	61.3021	392.647	126.01	19.0988	119.705	54.0171	7.41867	142.772	7.02344	39.7074	23.5413	17.9372	14.3323	9.00672	10.0095	19.9253	9.82661	2.96659
ENSBTAG00000001417	119.785	-3.96337	0.948313	-3.5625	0.000367341	0.0256693	-15.5988	ACSM1	TRUE	Increased in Healthy	67.6126	434.716	652.477	12.0252	772.955	82.3539	1.48373	14.1204	6.24306	6.94879	3.58238	7.17488	4.77744	18.0134	4.44865	7.97013	56.9944	2.22494
ENSBTAG00000011139	113.426	-3.00663	0.684422	-3.53821	0.000402844	0.0277894	-8.03685	BCHE	TRUE	Increased in Healthy	304.707	143.347	581.997	50.2227	566.035	74.3841	19.2885	64.3261	20.2899	31.7659	22.006	23.3184	12.7398	7.88088	30.0284	45.8282	1.96532	41.5322
ENSBTAG00000007556	29.0111	-5.00202	1.24808	-3.53906	0.000401561	0.0277894	-32.0448	DYRK4	TRUE	Increased in Healthy	121.703	15.5812	177.269	2.12209	172.718	7.0842	1.48373	7.84464	0	3.97074	4.09415	0.44843	0	7.88088	0	0	0	0
ENSBTAG00000007243	13.2416	-6.72919	1.73613	-3.53901	0.000401629	0.0277894	-106.093	CFAP58	TRUE	Increased in Healthy	11.7195	3.11624	111.06	1.41472	104.315	0	0	6.27571	0	0	0	0.44843	0	0	0	0	0	0
ENSBTAG00000020602	350.967	2.96006	0.671776	3.53549	0.000407017	0.0278393	7.78156	IDO1	TRUE	Increased in PVD	62.2036	4337.81	73.684	125.203	16.2457	16.825	164.694	95.7046	45.2622	105.225	50.1533	534.08	2030.41	463.846	91.1973	1988.55	236.821	47.4654
ENSBTAG00000015241	389.644	-2.98989	0.680146	-3.53584	0.000406483	0.0278393	-7.94412	EPHX2	TRUE	Increased in Healthy	1147.61	1168.59	1595.42	78.5172	1798.15	126.63	37.0933	277.7	46.8229	94.3051	57.318	97.7578	62.1068	46.1594	56.7203	185.305	88.4395	48.9487
ENSBTAG00000005567	9.10303	-4.41153	1.0833	-3.5323	0.000411959	0.0280584	-21.2815	BEND4	TRUE	Increased in Healthy	56.7946	4.67436	20.2898	1.41472	65.838	0.885526	2.96747	3.13786	1.56076	0.992685	0.511768	1.79372	0	2.25168	0	0	0	0.741647
ENSBTAG00000010731	333.284	3.16932	0.732827	3.52651	0.000421075	0.0284056	8.99624	CDKN2D	TRUE	Increased in PVD	31.5525	91.9291	18.154	56.589	54.7225	38.0776	253.718	47.0678	74.9167	65.5172	74.7182	65.9192	584.44	274.705	72.2905	3773.86	364.567	56.3652
ENSBTAG00000048237	254.849	-3.29286	0.768032	-3.52572	0.000422336	0.0284056	-9.80055		TRUE	Increased in Healthy	952.887	1330.64	1121.28	44.5638	560.05	53.1315	13.3536	62.7571	44.4818	56.583	36.3355	47.5336	49.3669	11.2584	33.3649	125.53	13.7573	30.4075
ENSBTAG00000008868	167.989	3.24859	0.755145	3.52725	0.000419893	0.0284056	9.50436	CAPN3	TRUE	Increased in PVD	6.31051	9.34873	9.61096	141.472	6.84031	15.9395	75.6704	25.1028	45.2622	14.8903	40.4297	51.121	248.427	75.4313	387.032	1691.66	113.989	65.265
ENSBTAG00000016192	63.8647	-2.54669	0.556613	-3.52434	0.000424546	0.0284358	-5.84293	MDH1B	TRUE	Increased in Healthy	154.157	79.4642	295.804	37.4902	291.568	30.1079	11.8699	56.4814	24.1918	30.7732	28.659	16.1435	15.9248	13.5101	18.9068	11.9552	11.7919	20.7661
ENSBTAG00000019563	69.9554	-3.13083	0.723568	-3.51844	0.000434094	0.0289551	-8.75938	C5H22orf23	TRUE	Increased in Healthy	151.452	71.6736	241.342	18.3914	578.006	30.9934	5.93494	21.965	13.2665	20.8464	13.306	16.1435	19.1098	20.2651	12.2338	7.97013	2.94798	13.3497
ENSBTAG00000001376	31.4312	-3.45647	0.817424	-3.51283	0.000443359	0.0294514	-10.9775	RAD21L1	TRUE	Increased in Healthy	51.3856	26.4881	255.224	3.53681	142.791	7.96973	10.3861	14.1204	3.90191	9.92685	1.5353	5.82959	9.55488	3.37752	1.11216	13.9477	3.93065	0.741647
ENSBTAG00000020559	18.7715	-4.81054	1.20545	-3.50536	0.000455995	0.0301667	-28.0619	STMND1	TRUE	Increased in Healthy	24.3405	12.465	277.65	2.12209	418.114	0.885526	0	4.70678	2.34115	1.98537	0	3.13901	0	1.12584	1.11216	0	1.96532	1.48329
ENSBTAG00000003508	158.952	-3.08338	0.714053	-3.49888	0.000467224	0.0307834	-8.476	CFAP69	TRUE	Increased in Healthy	430.016	132.44	1166.13	44.5638	655.814	30.9934	17.8048	78.4464	32.776	24.8171	17.4001	42.6009	52.5519	21.391	24.4676	39.8506	18.6706	30.4075
ENSBTAG00000005442	271.109	-2.96605	0.681137	-3.4957	0.000472817	0.0309876	-7.81394	WDR78	TRUE	Increased in Healthy	600.4	177.626	1879.48	77.8098	1311.63	70.842	38.5771	139.635	43.7014	86.3636	55.271	58.7444	95.5488	55.1662	40.0378	71.7311	34.3931	43.0155
ENSBTAG00000044111	7.8883	-5.03526	1.27334	-3.49494	0.000474162	0.0309876	-32.7918	EPHA6	TRUE	Increased in Healthy	25.242	7.79061	58.7337	2.82945	35.9116	4.42763	2.96747	1.56893	0	0	1.5353	0	0	0	0	0	0.982661	0
ENSBTAG00000016163	336.499	3.58977	0.860314	3.49264	0.000478277	0.0310054	12.04	OSM	TRUE	Increased in PVD	1.803	151.138	3.20365	18.3914	5.13023	24.7947	808.635	18.8271	85.842	86.3636	43.5003	42.6009	3578.3	754.313	291.386	97114	472.66	128.305
ENSBTAG00000018519	10.3937	-5.35768	1.36618	-3.49345	0.000476815	0.0310054	-41.0036	GAS2L2	TRUE	Increased in Healthy	22.5375	20.2556	130.282	0.707362	524.139	0	0	4.70678	0	2.97805	0.511768	0.44843	0	0	1.11216	0	0.982661	0
ENSBTAG00000021547	45.4226	-4.3866	1.08943	-3.48952	0.000483895	0.0312441	-20.917	CFAP57	TRUE	Increased in Healthy	45.0751	15.5812	348.13	2.82945	342.015	0	0	23.5339	3.90191	5.95611	2.55884	6.27802	0	3.37752	2.22432	11.9552	1.96532	2.22494
ENSBTAG00000018657	159.02	-3.66219	0.883858	-3.48155	0.000498526	0.0320606	-12.6599	ATP13A5	TRUE	Increased in Healthy	1083.6	102.836	375.895	40.3196	994.41	2.65658	2.96747	40.7921	28.0938	20.8464	30.7061	26.4574	9.55488	5.6292	6.67297	35.8656	12.7746	42.2739
ENSBTAG00000001292	160742	-4.42945	1.10522	-3.47844	0.000504337	0.0323056	-21.5474	LF	TRUE	Increased in Healthy	1.20163e+06	86905.8	658213	3862.2	787971	5979.07	1500.05	34474.1	761.653	8476.54	5076.74	4315.24	34434.2	959.216	1478.06	52592.9	4030.88	690.474
ENSBTAG00000007626	3019.42	3.41461	0.814279	3.47499	0.000510875	0.0324667	10.6635	IL2RG	TRUE	Increased in PVD	140.634	130.882	92.906	662.091	260.787	182.418	2651.43	513.039	468.229	600.574	481.574	411.21	5747.26	2344	903.076	35303.7	3025.61	430.155
ENSBTAG00000006221	38.793	4.40311	1.09873	3.47503	0.000510799	0.0324667	21.1576	ADGRG3	TRUE	Increased in PVD	0.901501	1.55812	1.06788	1.41472	12.8256	0	16.3211	1.56893	1.56076	1.98537	2.04707	2.69058	609.92	18.0134	8.8973	4142.47	12.7746	0.741647
ENSBTAG00000004498	14.7962	-3.9025	0.956389	-3.46878	0.000522823	0.0330957	-14.9545	ESR2	TRUE	Increased in Healthy	33.3555	20.2556	65.141	2.12209	116.285	3.5421	0	4.70678	3.12153	2.97805	0.511768	0.89686	0	1.12584	1.11216	7.97013	0.982661	2.22494
ENSBTAG00000006141	55.3593	-2.71146	0.614231	-3.46198	0.000536211	0.0338106	-6.54983	WDR93	TRUE	Increased in Healthy	104.574	52.9761	305.415	24.0503	289.858	20.3671	8.9024	31.3786	25.7526	24.8171	12.7942	17.4888	20.7023	11.2584	12.2338	9.96266	6.87863	17.0579
ENSBTAG00000018509	28.5128	-2.96483	0.690625	-3.44591	0.000569145	0.0357476	-7.80734	ETNK2	TRUE	Increased in Healthy	87.4456	87.2548	55.53	9.90307	123.126	61.1013	0	18.8271	7.80382	13.8976	7.16476	8.9686	3.18496	1.12584	3.33649	15.9403	4.91331	3.70824
ENSBTAG00000027513	7881.52	3.95421	0.980085	3.43767	0.000586741	0.0365682	15.5001		TRUE	Increased in PVD	203.739	548.459	3571.01	178.963	244.541	57.5592	4762.79	422.042	313.714	284.901	273.796	227.803	38854.9	4737.54	1331.26	76846	8621.87	386.398
ENSBTAG00000020813	3369.33	-5.22091	1.34851	-3.4378	0.000586466	0.0365682	-37.2951		TRUE	Increased in Healthy	5300.83	4.67436	41484.1	14.8546	12389.5	125.745	8.9024	7.84464	6.24306	30.7732	20.4707	221.076	614.698	14.6359	5.56081	372.603	12.7746	12.608
ENSBTAG00000009775	34.1735	-4.58217	1.16335	-3.43592	0.000590538	0.0366633	-23.9535	PRRG3	TRUE	Increased in Healthy	164.073	90.371	106.788	2.82945	221.455	4.42763	0	3.13786	0.780382	0.992685	3.07061	1.34529	7.9624	0	0	1.99253	5.89597	0
ENSBTAG00000040005	329.899	-5.06449	1.3062	-3.4294	0.000604916	0.0374121	-33.4629		TRUE	Increased in Healthy	3422.1	258.648	1295.34	4.95154	780.65	0.885526	4.4512	23.5339	0	8.93416	14.3295	0.44843	4.77744	22.5168	1.11216	13.9477	81.5609	0
ENSBTAG00000008573	4572.11	2.59942	0.58901	3.42	0.0006262	0.0375767	6.06041	ZFP36	TRUE	Increased in PVD	1726.37	1788.72	778.488	1505.97	1061.1	788.118	5980.93	779.757	1648.95	1643.89	2135.1	1446.64	47041.9	5432.18	2534.62	405841	4971.28	2315.42
ENSBTAG00000006155	600.688	2.96333	0.694245	3.42578	0.000613038	0.0375767	7.79922	CCRL2	TRUE	Increased in PVD	111.786	74.7898	329.976	100.445	194.094	82.3539	185.467	181.996	77.2578	154.859	85.9771	112.108	1140.22	371.527	276.928	6615.21	629.886	87.5144
ENSBTAG00000033464	508.562	-2.81908	0.653084	-3.42081	0.000624353	0.0375767	-7.0571	SPA17	TRUE	Increased in Healthy	912.319	662.201	2466.81	96.2013	3261.12	120.431	139.471	318.492	102.23	141.954	79.3241	105.381	127.398	167.75	119.001	151.432	133.642	48.9487
ENSBTAG00000033367	59.7353	-3.00204	0.706497	-3.42117	0.000623532	0.0375767	-8.01134	DDO	TRUE	Increased in Healthy	54.0901	543.784	85.4308	21.9282	171.008	44.2763	2.96747	29.8096	11.7057	12.9049	9.21183	10.3139	14.3323	11.2584	16.6824	5.9776	17.6879	11.8664
ENSBTAG00000001830	48.4265	-3.1314	0.743107	-3.42669	0.000610981	0.0375767	-8.76285	LRRC46	TRUE	Increased in Healthy	58.5976	28.0462	243.478	9.19571	392.463	19.4816	8.9024	12.5514	11.7057	14.8903	11.7707	11.6592	11.1474	6.75504	10.0095	3.98506	2.94798	14.0913
ENSBTAG00000033220	48.1539	-3.62654	0.88862	-3.42277	0.000619862	0.0375767	-12.3509	C1orf189	TRUE	Increased in Healthy	69.4156	10.9068	297.94	7.07362	401.868	4.42763	5.93494	6.27571	7.80382	1.98537	8.18829	4.93273	6.36992	10.1326	4.44865	9.96266	6.87863	2.22494
ENSBTAG00000014063	21.353	-4.56461	1.16317	-3.42136	0.000623084	0.0375767	-23.6638	DNAH8	TRUE	Increased in Healthy	10.818	23.3718	172.997	0.707362	148.777	5.31315	0	9.41357	0	0	1.02354	1.79372	1.59248	0	1.11216	3.98506	1.96532	1.48329
ENSBTAG00000001331	7.26302	-3.9159	0.972672	-3.42449	0.00061596	0.0375767	-15.094	ERICH6	TRUE	Increased in Healthy	8.11351	1.55812	46.9869	2.82945	48.7372	4.42763	2.96747	4.70678	3.12153	0.992685	1.02354	1.79372	0	0	0	1.99253	0	1.48329
ENSBTAG00000031701	813.92	2.80682	0.651242	3.41166	0.000645687	0.0386025	6.99738	TAGAP	TRUE	Increased in PVD	25.242	71.6736	44.8512	327.509	58.1426	170.906	1709.26	254.166	417.504	329.571	571.133	329.596	5838.03	1331.87	428.182	80998.4	3092.44	318.908
ENSBTAG00000001862	429.256	-2.65467	0.607084	-3.4092	0.000651537	0.0386658	-6.29703	PPP2R2B	TRUE	Increased in Healthy	997.962	405.112	1532.41	183.914	1400.55	536.628	40.0608	1231.61	41.3602	486.416	151.995	199.103	63.6992	136.227	72.2905	147.447	86.4742	13.3497
ENSBTAG00000047410	17.8171	-7.15433	1.92659	-3.40982	0.000650051	0.0386658	-142.452		TRUE	Increased in Healthy	21.636	6.23248	153.775	0	131.676	0	0	6.27571	0	0	0	0	0	0	1.11216	0	0	0
ENSBTAG00000038327	10.3983	-2.53833	0.574234	-3.40162	0.000669871	0.0396083	-5.80915		TRUE	Increased in Healthy	9.91651	18.6975	19.2219	6.36626	34.2015	25.6802	2.96747	29.8096	5.46267	12.9049	4.09415	3.58744	3.18496	6.75504	3.33649	0	0.982661	0
ENSBTAG00000000095	673.092	3.09371	0.73844	3.39731	0.000680516	0.0400908	8.5369	CD274	TRUE	Increased in PVD	10.818	233.718	36.3081	192.403	23.086	46.0473	1370.97	169.444	179.488	265.047	139.201	259.193	6060.98	1262.07	502.697	67403.4	1858.21	92.7059
ENSBTAG00000037800	128.531	3.16304	0.759633	3.39379	0.000689316	0.0404191	8.95713		TRUE	Increased in PVD	16.227	49.8599	30.9687	8.48835	27.3612	5.31315	369.45	20.3961	18.7292	20.8464	11.7707	8.07174	1070.15	363.646	137.908	27283.7	343.931	8.15812
ENSBTAG00000009332	6.19358	-5.25573	1.37654	-3.39309	0.000691096	0.0404191	-38.2061	TTLL6	TRUE	Increased in Healthy	18.9315	18.6975	23.4935	0.707362	42.7519	0	1.48373	0	0	2.97805	0	0.44843	0	0	0	1.99253	0	0
ENSBTAG00000000653	1050.19	2.86992	0.673668	3.39176	0.000694447	0.0404684	7.31026	PPP1R16B	TRUE	Increased in PVD	146.043	88.8129	127.078	303.458	165.877	309.934	801.216	348.302	204.46	265.047	270.725	303.139	1742.17	1291.34	318.078	10839.4	1195.9	182.445
ENSBTAG00000044071	32.3056	3.04412	0.725704	3.38861	0.000702491	0.04079	8.24846	HRH2	TRUE	Increased in PVD	0	4.67436	3.20365	6.36626	5.13023	13.2829	80.1216	3.13786	11.7057	10.9195	12.7942	6.27802	318.496	59.6695	17.7946	1669.74	58.9597	13.3497
ENSBTAG00000013778	48.5975	-4.6748	1.20855	-3.38406	0.000714234	0.0412211	-25.542	WDR63	TRUE	Increased in Healthy	80.2336	20.2556	962.164	3.53681	708.827	0	7.41867	18.8271	0.780382	1.98537	1.5353	0.89686	0	11.2584	2.22432	0	9.82661	0.741647
ENSBTAG00000017183	70.2837	-3.67996	0.914654	-3.38375	0.000715023	0.0412211	-12.8168	PDLIM3	TRUE	Increased in Healthy	109.983	799.316	80.0913	74.9804	97.4744	8.85526	1.48373	14.1204	1.56076	2.97805	9.21183	7.62331	7.9624	4.50336	586.109	5.9776	10.8093	1.48329
ENSBTAG00000002227	164.526	-2.90785	0.687933	-3.37657	0.00073396	0.0421622	-7.50501	LRIG3	TRUE	Increased in Healthy	384.941	532.877	718.686	43.1491	772.1	85.0105	7.41867	58.0503	30.4349	43.6781	47.0827	24.2152	33.4421	22.5168	16.6824	33.873	74.6823	32.6325
ENSBTAG00000013015	8.82479	-4.12616	1.04995	-3.3727	0.000744358	0.0426079	-17.4621	CCDC13	TRUE	Increased in Healthy	19.833	4.67436	102.517	0.707362	223.165	5.31315	1.48373	12.5514	1.56076	0.992685	1.02354	1.79372	1.59248	1.12584	1.11216	0	0	0
ENSBTAG00000045578	400.354	-4.85651	1.2692	-3.3655	0.000764042	0.0434267	-28.9704	AGR3	TRUE	Increased in Healthy	2100.5	235.276	3501.59	6.36626	1124.38	5.31315	0	28.2407	0.780382	8.93416	4.60591	4.03587	90.7714	1.12584	2.22432	79.7013	11.7919	0.741647
ENSBTAG00000001702	102.283	-2.18419	0.475158	-3.36559	0.000763798	0.0434267	-4.54471	TMEM107	TRUE	Increased in Healthy	264.14	218.137	287.261	69.3215	435.215	98.2933	32.6421	72.1707	42.1406	47.6489	44.5238	43.0493	31.8496	34.901	22.2432	17.9328	34.3931	45.2405
ENSBTAG00000002015	154.789	-2.65175	0.614628	-3.3626	0.000772132	0.0435796	-6.28427	RPS6KA6	TRUE	Increased in Healthy	430.918	730.759	614.034	60.8332	297.553	79.6973	19.2885	147.479	28.0938	63.5318	23.5413	84.7533	44.5895	25.8943	18.9068	35.8656	58.9597	21.5078
ENSBTAG00000002955	15.5814	-2.73425	0.639059	-3.36315	0.000770585	0.0435796	-6.65413		TRUE	Increased in Healthy	49.5826	56.0924	63.0052	9.19571	39.3318	7.96973	5.93494	7.84464	4.68229	5.95611	3.07061	6.72645	3.18496	2.25168	2.22432	9.96266	1.96532	1.48329
ENSBTAG00000033291	176.011	-3.32573	0.815828	-3.35944	0.000781002	0.0439266	-10.0264	SPAG6	TRUE	Increased in Healthy	146.945	66.9992	1200.3	29.0019	1303.93	35.421	7.41867	76.8775	29.6545	36.7293	11.7707	20.6278	50.9594	6.75504	24.4676	45.8282	25.5492	48.9487
ENSBTAG00000007927	94.7195	3.04179	0.732388	3.35449	0.000795122	0.0445655	8.23511	SLAMF1	TRUE	Increased in PVD	2.7045	31.1624	6.40731	27.5871	4.27519	13.2829	56.3819	36.0853	19.5096	27.7952	14.3295	25.1121	447.487	126.094	28.9162	737.237	83.5262	17.0579
ENSBTAG00000010116	108.735	-3.10113	0.750438	-3.35289	0.000799734	0.0446689	-8.58093	AK9	TRUE	Increased in Healthy	118.998	95.0454	1630.66	36.0755	1324.45	22.1381	16.3211	87.86	28.8741	24.8171	22.5178	33.6323	12.7398	27.0202	24.4676	11.9552	17.6879	16.3162
ENSBTAG00000021972	193.37	-3.70544	0.93095	-3.35189	0.000802627	0.0446759	-13.0451	DNAH5	TRUE	Increased in Healthy	187.512	56.0924	1474.75	64.37	1352.67	2.65658	10.3861	61.1882	38.2387	32.7586	35.8238	17.9372	7.9624	5.6292	20.0189	1.99253	12.7746	97.8974
ENSBTAG00000038568	9.30941	-2.60753	0.604254	-3.34715	0.000816474	0.0452904	-6.09459		TRUE	Increased in Healthy	8.11351	9.34873	18.154	2.82945	23.9411	34.5355	5.93494	26.6718	7.02344	11.9122	1.5353	1.34529	0	3.37752	8.8973	0	0.982661	2.96659
ENSBTAG00000012334	10.7325	-6.06275	1.64233	-3.33535	0.000851932	0.0470955	-66.845	ALS2CR12	TRUE	Increased in Healthy	13.5225	6.23248	91.8381	0	76.0984	0	1.48373	1.56893	0	0	0	0.44843	0	0	0	1.99253	0	0
ENSBTAG00000004263	1892.17	-3.32994	0.823934	-3.33151	0.000863763	0.0475865	-10.0557	ATP6V0A4	TRUE	Increased in Healthy	7587.03	883.455	14406.8	304.166	7064.33	263.001	48.9632	376.543	325.419	289.864	615.145	255.605	348.753	105.829	241.339	278.954	97.2835	566.619
ENSBTAG00000018025	189.342	-2.24542	0.499568	-3.32372	0.000888259	0.0487697	-4.74177	IQCG	TRUE	Increased in Healthy	374.123	194.765	862.851	97.616	849.908	114.233	54.8982	181.996	75.6971	110.188	49.6415	82.9596	62.1068	64.1729	65.6176	53.7984	60.925	52.657
ENSBTAG00000008158	98.4652	-3.48129	0.872626	-3.31905	0.000903243	0.0494243	-11.1679	CCDC68	TRUE	Increased in Healthy	252.42	98.1616	643.934	19.0988	573.731	10.6263	7.41867	37.6543	1.56076	8.93416	7.67652	4.93273	14.3323	28.146	14.4581	9.96266	36.3585	2.96659
ENSBTAG00000024510	16.6096	-6.20699	1.69461	-3.31758	0.000908015	0.0495175	-73.874		TRUE	Increased in Healthy	53.1886	10.9068	38.4438	0.707362	192.384	0.885526	0	0	0	0	0	1.34529	0	0	1.11216	0	0	0
ENSBTAG00000048290	8.05684	-5.32226	1.42901	-3.31507	0.000916191	0.0497951	-40.0093		TRUE	Increased in Healthy	14.424	14.0231	59.8015	0	48.7372	1.77105	0	3.13786	0	0.992685	1.02354	0	0	0	1.11216	0	0	0
ENSBTAG00000013125	6762.63	2.63916	0.620349	3.3113	0.000928642	0.0500113	6.2297	PLAUR	FALSE		1691.22	1435.03	873.53	2148.26	372.797	2575.99	12472.3	1893.7	2408.26	3446.6	3169.89	2236.32	70075.5	8335.72	3811.38	338093	6564.18	3694.89
ENSBTAG00000008013	193.236	-3.83391	0.981234	-3.31105	0.000929462	0.0500113	-14.2601	LRRC2	FALSE		738.329	422.251	1340.2	12.0252	672.915	11.5118	1.48373	65.895	4.68229	22.8318	7.16476	23.3184	28.6647	3.37752	33.3649	77.7087	11.7919	0.741647
ENSBTAG00000032858	7.83483	-3.60405	0.911509	-3.31215	0.000925831	0.0500113	-12.1598	DYDC1	FALSE		19.833	1.55812	40.5796	4.95154	39.3318	11.5118	0	6.27571	0.780382	6.94879	1.02354	0.89686	0	1.12584	0	3.98506	0	2.22494
ENSBTAG00000013451	310.194	2.90996	0.703802	3.30343	0.000955112	0.0504835	7.51596	RHOH	FALSE		50.4841	182.3	42.7154	70.7362	50.4473	35.421	409.511	116.101	56.1875	60.5538	42.9885	43.4977	3385.61	265.698	221.32	27245.9	632.834	63.04
ENSBTAG00000009979	227.297	-3.23221	0.801426	-3.30312	0.00095614	0.0504835	-9.39705	HOXB2	FALSE		987.144	372.391	1367.96	30.4166	794.331	47.8184	5.93494	97.2735	24.9722	40.7001	22.006	33.6323	49.3669	66.4246	12.2338	99.6266	29.4798	9.64141
ENSBTAG00000000220	89.7638	-2.65818	0.627586	-3.30342	0.000955147	0.0504835	-6.31235		FALSE		149.649	82.5804	529.671	33.9534	423.244	62.8723	11.8699	72.1707	28.8741	38.7147	20.9825	23.3184	42.997	7.88088	36.7013	17.9328	7.86129	24.4744
ENSBTAG00000012604	31.0454	-5.07933	1.36073	-3.30287	0.000957003	0.0504835	-33.8088	NCMAP	FALSE		203.739	4.67436	245.613	2.82945	82.0837	0	0	6.27571	0	0.992685	1.5353	1.34529	0	1.12584	0	0	7.86129	0.741647
ENSBTAG00000044066	14.9764	-3.59755	0.911876	-3.30368	0.000954246	0.0504835	-12.1051	C1orf101	FALSE		42.3706	26.4881	68.3446	3.53681	88.069	7.96973	2.96747	9.41357	1.56076	1.98537	1.02354	1.34529	0	5.6292	0	1.99253	6.87863	0
ENSBTAG00000046616	10.8814	-6.44432	1.77224	-3.30617	0.000945821	0.0504835	-87.0829		FALSE		18.9315	0	142.029	1.41472	29.9263	0	1.48373	1.56893	0	0	0.511768	0	0	0	0	0	0	0
ENSBTAG00000027312	28.6952	-4.65873	1.23509	-3.29833	0.000972631	0.0511407	-25.2591	ECT2L	FALSE		47.7796	24.9299	384.438	2.12209	621.613	3.5421	0	28.2407	3.12153	0	0	4.4843	3.18496	0	0	5.9776	1.96532	0.741647
ENSBTAG00000004796	84698.1	-3.99571	1.03729	-3.2881	0.00100866	0.0528628	-15.9525	GRP	FALSE		446176	71213.9	210035	1531.44	662210	35918.7	274.491	18284.3	1342.26	4774.81	2571.12	11085.6	7570.65	1325.11	6668.52	41807.3	1045.55	731.264
ENSBTAG00000014237	2752.1	3.10538	0.767408	3.28428	0.00102244	0.0534117	8.60623	CYTH4	FALSE		74.8246	196.323	41.6475	905.424	192.384	707.535	2234.5	470.678	759.312	699.843	936.536	539.013	6263.23	3021.75	797.42	28630.7	2262.09	804.687
ENSBTAG00000026696	86.5447	-4.15979	1.08928	-3.28181	0.00103144	0.0537082	-17.874	DCDC2B	FALSE		131.619	42.0693	340.655	5.6589	949.948	1.77105	1.48373	12.5514	3.90191	0	4.60591	3.58744	6.36992	3.37752	4.44865	37.8581	1.96532	5.93318
ENSBTAG00000016784	440.462	-2.80385	0.67708	-3.27709	0.00104883	0.0544378	-6.98302	DNAH7	FALSE		1208.01	229.044	2885.42	142.18	2038.41	82.3539	62.3168	224.357	92.0851	148.903	122.824	114.35	167.21	52.9145	80.0757	107.597	89.4222	80.8396
ENSBTAG00000016926	13.5887	-6.17566	1.70704	-3.27507	0.00105637	0.0546536	-72.2867	C20orf85	FALSE		23.439	17.1393	195.423	0.707362	642.134	0	0	4.70678	0	0	1.02354	0.44843	0	0	0	0	0	0
ENSBTAG00000013336	594.081	-3.81792	0.987495	-3.27386	0.00106087	0.0547112	-14.1029	EYA2	FALSE		2385.37	712.061	2833.1	25.465	3921.21	23.9092	14.8373	169.444	3.90191	28.7879	58.3416	45.7399	181.543	38.2786	18.9068	189.291	37.3411	5.93318
ENSBTAG00000017370	311.776	-2.89072	0.705209	-3.26955	0.00107719	0.0553757	-7.41638	ARFGEF3	FALSE		1186.38	334.996	1439.51	67.9068	1609.18	154.967	22.256	103.549	42.921	102.247	69.6005	50.2242	78.0316	39.4044	40.0378	181.32	47.1677	42.2739
ENSBTAG00000017442	745.3	-2.74215	0.660512	-3.26588	0.00109124	0.0559202	-6.69068	CDO1	FALSE		2681.97	1282.33	4186.11	224.941	2559.99	232.008	69.7355	381.25	227.872	135.005	133.06	147.085	264.352	76.5571	172.385	354.671	147.399	138.688
ENSBTAG00000012164	5510.53	-3.60382	0.926386	-3.25871	0.00111921	0.0571719	-12.1579	CP	FALSE		17417.9	3912.44	46620.6	526.985	22526	335.614	124.634	818.98	330.102	450.679	535.31	441.255	713.431	324.242	630.596	3014.7	124.798	341.158
ENSBTAG00000003375	1371.68	-3.41593	0.869443	-3.25603	0.00112982	0.0571772	-10.6733	TC2N	FALSE		5244.03	1057.96	10222.9	131.569	5394.44	135.485	38.5771	513.039	92.0851	136.991	145.854	152.466	294.609	120.465	91.1973	709.341	164.104	45.2405
ENSBTAG00000023198	143.778	3.38724	0.860639	3.256	0.00112994	0.0571772	10.4631		FALSE		4.50751	1.55812	2.13577	39.6123	1.71008	5.31315	129.085	26.6718	27.3134	38.7147	88.5359	22.4215	199.06	217.287	32.2527	1408.72	319.365	23.7327
ENSBTAG00000014830	13.9767	-5.30792	1.44983	-3.25757	0.00112371	0.0571772	-39.6135	PPP1R32	FALSE		22.5375	17.1393	185.812	1.41472	721.652	0	2.96747	14.1204	0	0.992685	3.58238	0.44843	0	0	0	0	0	0
ENSBTAG00000010986	91.3204	-3.2323	0.814385	-3.25067	0.00115132	0.058077	-9.39764		FALSE		492.22	127.766	178.337	12.0252	590.832	77.9262	7.41867	15.6893	3.90191	7.94148	21.4943	14.7982	6.36992	9.00672	12.2338	43.8357	4.91331	17.0579
ENSBTAG00000034024	8.44653	3.40163	0.867176	3.24805	0.00116199	0.0584328	10.568		FALSE		0	1.55812	0	1.41472	0	0	43.0283	0	7.80382	1.98537	4.60591	7.62331	3.18496	64.1729	6.67297	9.96266	33.4105	6.67483
ENSBTAG00000004126	226.23	-2.45085	0.575122	-3.24426	0.00117755	0.0588495	-5.46737	MLF1	FALSE		379.532	364.6	974.979	101.86	1224.42	144.341	62.3168	145.91	60.0894	94.3051	69.6005	48.8789	49.3669	48.4111	163.488	49.8133	38.3238	51.9153
ENSBTAG00000004099	197.305	-3.12834	0.783952	-3.24426	0.00117757	0.0588495	-8.7443	CCDC170	FALSE		269.549	1068.87	895.955	29.0019	774.665	62.8723	5.93494	100.411	13.2665	31.7659	23.5413	33.6323	42.997	20.2651	18.9068	111.582	27.5145	20.7661
ENSBTAG00000027676	1662.89	2.80855	0.687182	3.23575	0.00121325	0.0602594	7.00578	IL18BP	FALSE		189.315	316.299	222.12	1062.46	416.404	201.9	4111.43	158.462	746.826	285.893	199.59	618.385	3505.05	16335.9	459.323	59638.5	2774.05	577.743
ENSBTAG00000027051	4996.7	2.82463	0.692058	3.23619	0.00121138	0.0602594	7.08431	PTAFR	FALSE		361.502	579.621	318.23	1835.6	428.374	1036.95	4663.38	1066.87	1348.5	1850.36	1745.13	1234.98	11375.1	4071.04	2368.91	49255.4	4984.06	1416.55
ENSBTAG00000019633	1139.08	-2.92203	0.722521	-3.23455	0.00121833	0.060326	-7.57914	SHROOM3	FALSE		4715.75	5704.28	3310.44	132.984	3608.26	272.742	111.28	166.306	185.731	337.513	381.267	153.363	305.756	197.022	214.647	420.424	124.798	160.937
ENSBTAG00000025250	2436.91	3.45011	0.887505	3.22828	0.00124538	0.061477	10.9292		FALSE		3.606	364.6	32.0365	575.085	27.3612	85.896	10804.5	156.893	729.657	691.901	451.38	323.318	18090.6	9344.47	668.409	148316	8023.43	625.209
ENSBTAG00000011328	649.854	-2.76394	0.675324	-3.22652	0.00125308	0.0616681	-6.7925	CGREF1	FALSE		4430.88	495.483	2594.96	181.085	2006.78	114.233	179.532	112.963	176.366	172.727	203.172	162.78	109.881	117.087	130.123	183.313	128.729	197.278
ENSBTAG00000033748	68.7945	3.04472	0.763494	3.22167	0.00127447	0.0625304	8.25188	IL18RAP	FALSE		9.91651	24.9299	7.47519	7.78098	15.3907	1.77105	20.7723	37.6543	17.9488	19.8537	10.7471	23.7668	845.607	90.0672	34.477	3706.11	36.3585	11.8664
ENSBTAG00000017593	604.137	3.15205	0.797082	3.22056	0.00127938	0.0625812	8.8892	TREM1	FALSE		4.50751	162.045	8.54308	56.589	58.9977	32.7644	2228.57	61.1882	329.321	238.244	720.57	88.7892	5376.22	1036.9	199.077	22603.3	1629.25	94.1892
ENSBTAG00000010112	14.1428	-7.18742	2.05123	-3.21876	0.00128748	0.0627868	-145.757	BPIFB6	FALSE		100.968	6.23248	50.1906	1.41472	95.7643	0	0	0	0	0	0	0	0	0	0	0	0	0
ENSBTAG00000001945	3244.88	3.27559	0.837433	3.2129	0.00131401	0.0637627	9.68392	ARG2	FALSE		1208.01	330.322	560.639	320.435	271.047	118.66	2694.46	360.853	404.238	408.986	341.861	192.825	6524.39	2310.22	507.146	38017.5	3584.75	251.418
ENSBTAG00000010677	496.225	-2.20525	0.504609	-3.2109	0.00132321	0.0637627	-4.61153	LIMCH1	FALSE		740.132	2535.06	2009.76	305.58	576.296	309.048	117.215	422.042	212.264	385.162	215.966	115.247	113.066	171.128	244.676	105.604	229.943	123.855
ENSBTAG00000019916	223.313	-2.19238	0.500603	-3.21088	0.00132329	0.0637627	-4.57058	CLMN	FALSE		475.993	305.392	820.135	93.3718	943.962	322.331	32.6421	172.582	78.8186	175.705	100.307	77.5784	74.8466	40.5302	95.6459	77.7087	66.821	65.265
ENSBTAG00000000854	53.6079	-2.27445	0.525898	-3.21251	0.00131581	0.0637627	-4.83814	SEC16B	FALSE		114.491	35.8368	196.491	22.6356	258.222	76.1552	17.8048	48.6368	14.8273	41.6928	10.7471	23.7668	14.3323	14.6359	16.6824	31.8805	15.7226	10.3831
ENSBTAG00000013201	182.291	2.80476	0.69177	3.20881	0.00133285	0.0640321	6.98742	ALOX5AP	FALSE		3.606	18.6975	9.61096	106.812	29.9263	18.596	804.184	70.6018	37.4583	54.5977	32.2414	65.9192	1020.78	386.163	83.4122	17731.5	937.459	107.539
ENSBTAG00000005754	383.523	-2.47193	0.588215	-3.20789	0.00133712	0.0640468	-5.54786	PPM1K	FALSE		471.485	797.758	1601.83	161.986	2259.87	233.779	81.6054	230.632	79.599	115.151	149.948	126.457	60.5143	104.703	101.207	131.507	104.162	91.2226
ENSBTAG00000004432	131.529	-3.62015	0.948074	-3.20138	0.00136769	0.0651541	-12.2963	CHRDL1	FALSE		276.761	923.966	489.091	9.19571	353.131	58.4447	1.48373	62.7571	7.02344	38.7147	8.70006	4.4843	1.59248	6.75504	5.56081	105.604	12.7746	1.48329
ENSBTAG00000005479	6.10985	-3.65571	0.959221	-3.20125	0.00136831	0.0651541	-12.6031	LIPC	FALSE		21.636	3.11624	26.6971	2.82945	38.4767	2.65658	1.48373	3.13786	1.56076	1.98537	0.511768	1.34529	1.59248	0	0	0	2.94798	0
ENSBTAG00000031209	139.1	-2.81328	0.697365	-3.19528	0.00139693	0.0663213	-7.02881	SLC22A4	FALSE		448.046	235.276	476.277	35.3681	896.08	20.3671	38.5771	58.0503	17.9488	20.8464	23.5413	20.1794	65.2917	30.3977	35.5892	37.8581	22.6012	21.5078
ENSBTAG00000033365	26.5601	-3.32704	0.858596	-3.19363	0.00140495	0.0665066	-10.0355	METTL24	FALSE		5.40901	257.09	7.47519	12.0252	17.1008	54.9026	2.96747	67.4639	0.780382	17.8683	4.09415	6.72645	1.59248	6.75504	8.8973	3.98506	2.94798	0
ENSBTAG00000008636	3034.49	2.93155	0.735889	3.18873	0.00142897	0.0674458	7.62931	PDE4B	FALSE		201.035	994.081	439.968	954.232	277.887	473.756	1532.7	1154.73	756.971	904.336	911.459	901.345	39106.6	821.863	1908.47	118169	1396.36	910.743
ENSBTAG00000008330	4159.9	2.66376	0.652433	3.18617	0.00144169	0.0678477	6.33684	RNF19B	FALSE		650.884	699.596	793.438	1495.36	519.863	584.447	4167.81	812.705	1314.16	1298.43	1516.88	1001.34	5640.57	4227.53	1694.94	40316.9	7127.24	1016.06
ENSBTAG00000016514	971.149	-3.61641	0.951811	-3.18488	0.00144812	0.0679524	-12.2644	CPE	FALSE		6.31051	9895.63	9.61096	349.437	28.2163	1845.44	151.341	3241.41	61.6502	820.95	120.777	196.412	58.9218	148.611	155.703	284.932	72.7169	32.6325
ENSBTAG00000002937	916.632	3.08245	0.784576	3.18319	0.00145663	0.0681532	8.47053	ADGRE3	FALSE		18.03	113.743	28.8329	146.424	344.58	34.5355	719.611	127.083	349.611	239.237	128.966	118.386	3355.36	901.798	423.734	7479.96	1855.26	114.214
ENSBTAG00000046220	151.098	-3.08051	0.785197	-3.1782	0.00148195	0.0691376	-8.45913		FALSE		341.669	651.295	617.237	16.9767	710.537	22.1381	11.8699	67.4639	9.36458	34.744	18.4237	30.0448	60.5143	12.3842	17.7946	69.7386	18.6706	8.89977
ENSBTAG00000017592	1866.69	3.10362	0.793089	3.17571	0.0014947	0.0695317	8.59573	GPAT3	FALSE		290.283	349.019	294.736	211.501	182.123	81.4684	1873.96	318.492	314.494	350.418	196.519	185.202	5142.12	1416.31	549.408	20001	1658.73	184.67
ENSBTAG00000025441	7904.83	2.32779	0.5493	3.17275	0.00151004	0.0698427	5.02035		FALSE		2138.36	4236.53	472.005	2267.8	2076.03	1609	53384.7	1013.53	5013.95	4958.46	7107.95	4680.27	3834.69	37634.6	3921.48	42022.5	8485.28	6235.77
ENSBTAG00000009057	11.7827	-3.33886	0.867919	-3.17295	0.001509	0.0698427	-10.1181	CFAP221	FALSE		18.03	10.9068	138.825	2.82945	230.005	6.19868	2.96747	9.41357	1.56076	2.97805	3.07061	2.24215	1.59248	2.25168	3.33649	0	0.982661	1.48329
ENSBTAG00000044117	52.3721	-2.48848	0.600695	-3.1688	0.00153069	0.0705952	-5.61187	ANKRD45	FALSE		168.581	186.975	137.757	21.2209	157.327	46.0473	5.93494	70.6018	10.145	21.8391	18.9354	21.5246	9.55488	19.1393	18.9068	5.9776	2.94798	19.2828
ENSBTAG00000005162	142.502	-2.81861	0.705357	-3.16663	0.00154215	0.0709213	-7.0548	STX19	FALSE		483.205	105.952	798.778	38.9049	666.075	34.5355	11.8699	98.8425	22.6311	41.6928	26.1002	28.6995	55.7368	23.6426	18.9068	59.776	39.3065	10.3831
ENSBTAG00000003240	77.6558	-3.82603	1.02487	-3.16238	0.00156486	0.0717613	-14.1824	C8H9orf152	FALSE		411.085	200.998	290.465	2.12209	377.927	4.42763	2.96747	12.5514	4.68229	14.8903	8.70006	2.24215	11.1474	16.8876	0	25.9029	10.8093	0
ENSBTAG00000009581	156.752	-2.6547	0.6549	-3.16033	0.00157589	0.0720623	-6.29716	UBXN11	FALSE		493.121	247.741	299.008	42.4417	1185.08	86.7815	38.5771	43.93	32.776	33.7513	26.1002	51.121	20.7023	67.5504	32.2527	53.7984	30.4625	36.3407
ENSBTAG00000015182	203.871	-2.60735	0.640145	-3.1592	0.00158203	0.0721386	-6.09381	STARD10	FALSE		1010.58	263.322	684.514	44.5638	955.078	74.3841	32.6421	56.4814	50.7248	71.4733	46.5709	62.3318	42.997	39.4044	65.6176	59.776	49.1331	60.0734
ENSBTAG00000032289	389.249	2.7511	0.686278	3.15631	0.0015978	0.0726078	6.73232	ARHGAP15	FALSE		12.621	51.418	27.765	190.988	58.9977	70.842	277.458	152.186	107.693	146.917	112.589	140.359	1149.77	278.083	230.218	3568.62	346.879	83.0645
ENSBTAG00000048021	3.62865	-4.05599	1.09992	-3.15567	0.00160131	0.0726078	-16.6331		FALSE		1.803	14.0231	8.54308	1.41472	27.3612	1.77105	1.48373	4.70678	0	0.992685	0.511768	0	1.59248	0	1.11216	0	0	0
ENSBTAG00000005891	74.8728	3.11166	0.80273	3.14759	0.00164625	0.0744364	8.64376	FCRL1	FALSE		0	4.67436	6.40731	21.2209	1.71008	7.96973	41.5445	64.3261	14.8273	8.93416	163.254	15.2466	58.9218	28.146	82.3	31.8805	734.048	62.2984
ENSBTAG00000011467	230.164	2.53529	0.6205	3.14309	0.00167176	0.0753788	5.79692	BATF2	FALSE		36.06	102.836	40.5796	69.3215	52.1573	86.7815	111.28	32.9475	111.595	90.3343	89.0477	139.462	379.01	290.467	94.5338	2259.53	35.3758	121.63
ENSBTAG00000002842	22.6546	-2.38267	0.5729	-3.13783	0.00170201	0.0765288	-5.215	HEATR4	FALSE		48.6811	88.8129	59.8015	12.0252	93.1992	13.2829	10.3861	9.41357	8.5842	9.92685	5.11768	12.556	3.18496	4.50336	7.78513	7.97013	8.84395	3.70824
ENSBTAG00000020264	27.861	-3.63635	0.975598	-3.12768	0.00176195	0.0790038	-12.4352	CCDC181	FALSE		65.8096	10.9068	202.898	4.95154	171.008	0	1.48373	7.84464	0.780382	4.96342	2.55884	0.89686	6.36992	3.37752	3.33649	3.98506	8.84395	1.48329
ENSBTAG00000008797	52.7508	-2.74659	0.691381	-3.12649	0.00176908	0.0791038	-6.71131		FALSE		137.028	34.2787	366.284	19.0988	155.617	38.9631	1.48373	53.3436	6.24306	34.744	5.62945	13.9013	20.7023	13.5101	14.4581	21.9179	7.86129	4.44988
ENSBTAG00000016968	2419.13	-4.317	1.19447	-3.12439	0.00178175	0.0794502	-19.9318	CHST4	FALSE		11078.5	1237.15	22372.2	21.9282	6777.03	61.1013	19.2885	214.943	7.80382	72.466	24.0531	45.2914	713.431	12.3842	41.15	808.968	31.4452	5.19153
ENSBTAG00000003845	852.752	2.73836	0.689526	3.12296	0.00179041	0.0796166	6.67313	CSRNP1	FALSE		96.4606	144.905	55.53	174.718	114.575	190.388	1005.97	39.2232	309.031	290.857	363.355	227.803	1589.3	932.196	304.732	8149.46	804.8	556.235
ENSBTAG00000032918	7.56383	-5.17596	1.47114	-3.12069	0.00180429	0.0800134	-36.151	SCGB1A1	FALSE		251.519	7.79061	104.653	0	16.2457	0.885526	0	1.56893	1.56076	0	0	0.44843	0	0	1.11216	0	0.982661	0
ENSBTAG00000027205	11.1576	-2.85792	0.728655	-3.11933	0.00181263	0.0801628	-7.24967	PGBD5	FALSE		2.7045	24.9299	27.765	2.82945	86.3589	17.7105	2.96747	6.27571	2.34115	6.94879	1.5353	2.24215	1.59248	4.50336	2.22432	1.99253	2.94798	2.96659
ENSBTAG00000038154	270.178	3.19035	0.835541	3.11816	0.00181983	0.0802617	9.12833	HSH2D	FALSE		60.4006	43.6274	80.0913	16.2693	41.8969	21.2526	250.751	23.5339	26.533	21.8391	20.4707	27.3542	530.296	396.296	41.15	3050.57	194.567	16.3162
ENSBTAG00000013736	2081.69	-3.45832	0.922197	-3.11573	0.00183488	0.0804854	-10.9915	PROM1	FALSE		6930.74	870.99	17203.6	144.302	8604.25	158.509	77.1542	517.746	94.4262	324.608	118.73	84.3049	740.504	170.002	101.207	1020.18	241.735	67.4899
ENSBTAG00000027197	6.69757	-3.82753	1.0406	-3.11602	0.00183311	0.0804854	-14.1971		FALSE		8.11351	9.34873	101.449	2.12209	79.5186	1.77105	1.48373	6.27571	1.56076	1.98537	1.02354	2.24215	0	0	0	1.99253	0.982661	0
ENSBTAG00000032509	96.2999	-2.58309	0.642624	-3.10927	0.00187552	0.0819702	-5.99221	FAM166B	FALSE		70.3171	28.0462	265.903	46.6859	756.709	170.906	17.8048	76.8775	23.4115	72.466	24.0531	33.1838	23.8872	29.2718	33.3649	27.8954	2.94798	29.6659
ENSBTAG00000003414	58.3051	-2.67049	0.670848	-3.10874	0.00187889	0.0819702	-6.36646	SAXO2	FALSE		77.5291	93.4873	306.483	22.6356	342.87	12.3974	5.93494	31.3786	19.5096	20.8464	17.9119	20.1794	7.9624	11.2584	24.4676	9.96266	6.87863	17.7995
ENSBTAG00000003020	13.8003	-3.73378	1.0144	-3.10409	0.00190866	0.0830449	-13.304	SSC4D	FALSE		66.7111	20.2556	81.1592	2.12209	55.5775	3.5421	0	3.13786	2.34115	0	1.02354	2.24215	0	3.37752	2.22432	0	0.982661	3.70824
ENSBTAG00000039016	137.279	2.77309	0.706173	3.09851	0.00194497	0.0843969	6.83568		FALSE		3.606	4.67436	13.8825	50.2227	64.1279	69.071	69.7355	31.3786	48.3837	25.8098	64.9946	31.8385	402.898	104.703	32.2527	1259.28	141.503	52.657
ENSBTAG00000001154	458.354	3.24538	0.858888	3.09747	0.0019518	0.0844662	9.48324	DGAT2	FALSE		18.03	190.091	33.1044	22.6356	122.27	106.263	185.467	114.532	68.6736	100.261	42.9885	42.1524	6505.28	235.301	155.703	23312.6	154.278	43.7572
ENSBTAG00000001917	14.0695	-3.39579	0.908447	-3.09406	0.00197439	0.0852154	-10.5253	C11orf16	FALSE		36.9615	10.9068	160.183	2.82945	414.694	0.885526	4.4512	7.84464	3.12153	4.96342	1.02354	1.79372	0	2.25168	4.44865	1.99253	0.982661	5.19153
ENSBTAG00000039995	57.7859	2.435	0.598325	3.09197	0.00198832	0.0853601	5.40766		FALSE		12.621	71178.1	18.154	46.6859	3.42015	1.77105	16.3211	23.5339	7.80382	15.883	108.495	43.4977	700.692	15.7618	131.235	147.447	319.365	28.9242
ENSBTAG00000009997	630.049	-2.80383	0.717489	-3.09249	0.00198484	0.0853601	-6.98292	ANO1	FALSE		2760.4	416.018	2901.44	145.009	3339.78	131.058	57.8656	87.86	133.445	202.508	205.731	154.708	146.508	195.896	129.011	115.567	72.7169	145.363
ENSBTAG00000023207	339.877	-3.21493	0.852466	-3.08508	0.00203495	0.0871304	-9.28518	FAM3D	FALSE		2086.98	190.091	1643.47	30.4166	1430.48	92.9802	19.2885	70.6018	17.9488	48.6416	20.4707	53.3632	87.5864	82.1863	20.0189	171.358	39.3065	12.608
ENSBTAG00000017405	329.278	-3.72241	1.02074	-3.07366	0.00211452	0.0902978	-13.1995	RORC	FALSE		995.257	2449.37	461.326	24.0503	1598.92	7.0842	10.3861	28.2407	6.24306	5.95611	20.4707	11.2108	76.4391	16.8876	10.0095	143.462	57.977	3.70824
ENSBTAG00000003871	54.1802	-4.77951	1.36607	-3.07048	0.00213714	0.0910228	-27.4647	CYP2B6	FALSE		57.6961	49.8599	800.913	2.82945	1114.12	0.885526	5.93494	20.3961	0.780382	0	4.09415	0	0	4.50336	1.11216	0	17.6879	0
ENSBTAG00000019052	2988.87	-1.8005	0.396724	-3.06384	0.00218519	0.0925811	-3.4834	ANK3	FALSE		3935.95	6028.37	6180.92	2001.84	4513.75	6695.46	632.071	8238.44	1702.79	3824.82	1412.99	2378.47	874.272	683.385	1743.87	932.505	808.73	1211.11
ENSBTAG00000019625	300.555	-2.23003	0.536882	-3.06404	0.00218368	0.0925811	-4.69144	EHHADH	FALSE		567.044	535.994	1354.08	152.083	1232.97	231.122	87.5403	265.149	60.0894	135.005	68.0652	100.448	82.809	65.2987	75.627	145.455	189.654	61.5567
ENSBTAG00000018287	231.386	-4.47794	1.27105	-3.06277	0.00219302	0.0926693	-22.284		FALSE		831.184	430.041	681.31	9.90307	2034.14	0	4.4512	12.5514	3.90191	11.9122	23.5413	2.24215	7.9624	0	12.2338	95.6415	3.93065	0
ENSBTAG00000017529	825.917	-3.58133	0.979134	-3.06019	0.00221199	0.0932268	-11.9699	CA8	FALSE		3479.79	233.718	6341.1	65.0773	3494.54	25.6802	29.6747	177.289	22.6311	64.5245	36.3355	61.4349	573.293	28.146	68.9541	51.8058	74.6823	37.824
ENSBTAG00000005290	24.8519	-5.48885	1.60332	-3.05856	0.00222404	0.0934909	-44.9065	CLDN2	FALSE		187.512	56.0924	68.3446	0	123.126	0	0	0	1.56076	1.98537	0.511768	0	0	0	2.22432	5.9776	0	0
ENSBTAG00000011238	2000.95	2.7659	0.7146	3.05192	0.00227381	0.0953349	6.80173	CD48	FALSE		80.2336	160.486	116.399	795.075	250.526	300.193	1802.74	829.963	619.623	636.311	592.628	552.018	3377.65	1812.6	884.169	19995.1	2752.43	459.08
ENSBTAG00000019665	116539	3.56431	0.977537	3.04777	0.00230545	0.0959137	11.8294	IL1RN	FALSE		678.83	8993.48	1350.87	11318.5	787.49	1522.22	132848	4167.07	18974.2	19838.8	21781.9	8086.09	333241	78546.5	32546.3	1.26712e+06	141379	14529.6
ENSBTAG00000006240	12497.3	2.52321	0.635919	3.04788	0.00230459	0.0959137	5.74859	TLR4	FALSE		2672.95	2094.11	4194.65	3579.96	2802.82	2545	11794.2	3231.99	3410.27	3851.62	4669.89	3181.16	25709	6577.16	4528.72	119303	17749.8	3054.85
ENSBTAG00000004192	9.21207	-5.76812	1.70061	-3.0478	0.00230521	0.0959137	-54.4976	LRRC43	FALSE		8.11351	4.67436	143.097	0.707362	325.77	0	0	6.27571	0	0	0	0	0	0	1.11216	0	0.982661	0
ENSBTAG00000000437	22.8986	-3.32754	0.900989	-3.04392	0.00233514	0.0968994	-10.039	FFAR4	FALSE		18.9315	14.0231	139.893	2.12209	183.833	1.77105	7.41867	6.27571	5.46267	0.992685	2.04707	1.79372	12.7398	3.37752	1.11216	3.98506	4.91331	1.48329
ENSBTAG00000008274	5922.13	-3.75019	1.0407	-3.0414	0.00235477	0.0973043	-13.4561	MUC5B	FALSE		44341.2	9837.98	14497.6	118.837	29246.6	1237.96	48.9632	685.622	100.669	499.321	349.538	510.314	1555.85	31.5235	167.936	3118.31	200.463	49.6904
ENSBTAG00000015649	2904.94	2.84332	0.742592	3.04113	0.00235695	0.0973043	7.17668	TMEM156	FALSE		69.4156	280.462	77.9556	1156.54	253.091	633.151	2660.33	833.101	844.373	948.014	904.806	1459.64	9650.43	1857.64	964.245	26335.3	2815.32	545.111
ENSBTAG00000019402	70.9252	-2.62906	0.672599	-3.03905	0.00237326	0.0977274	-6.18623	CFAP100	FALSE		128.013	87.2548	243.478	29.0019	497.632	54.0171	5.93494	21.965	16.388	47.6489	18.9354	35.426	4.77744	13.5101	16.6824	19.9253	4.91331	31.1492
ENSBTAG00000008950	9.05211	-3.33953	0.907721	-3.03456	0.00240889	0.0989424	-10.1228	KIAA1456	FALSE		16.227	4.67436	38.4438	0.707362	75.2434	6.19868	2.96747	4.70678	0.780382	0.992685	0.511768	2.24215	3.18496	1.12584	2.22432	0	1.96532	0.741647
ENSBTAG00000003601	14.4806	-2.62459	0.672405	-3.03328	0.00241913	0.0991105	-6.16709	ZMAT1	FALSE		36.06	51.418	63.0052	7.07362	48.7372	7.96973	4.4512	4.70678	3.12153	3.97074	4.09415	4.03587	4.77744	2.25168	7.78513	3.98506	0.982661	2.22494
ENSBTAG00000006999	279.216	2.99547	0.795286	3.03094	0.0024379	0.0996268	7.97492	RYR1	FALSE		18.9315	123.092	24.5613	249.699	32.4915	44.2763	91.9915	45.4989	35.1172	14.8903	23.5413	51.5695	286.647	68.6762	1568.15	2191.79	123.815	31.1492
ENSBTAG00000018487	102.05	-3.08549	0.825609	-3.02866	0.00245639	0.100129	-8.48838	CFAP45	FALSE		174.891	60.7667	405.796	15.562	951.658	8.85526	17.8048	17.2582	16.388	8.93416	6.14122	11.2108	19.1098	49.537	15.5703	25.9029	19.6532	11.8664
ENSBTAG00000003012	617.945	2.37577	0.592003	3.02493	0.00248689	0.100863	5.19012	TRAF1	FALSE		130.718	208.788	58.7337	198.769	176.993	243.52	546.014	108.256	215.385	271.003	207.778	252.018	1453.93	740.803	261.358	5306.11	440.232	302.592
ENSBTAG00000039932	266.456	3.21349	0.868811	3.02538	0.00248319	0.100863	9.27589		FALSE		0	17.1393	0	39.6123	6.84031	114.233	1764.16	20.3961	164.661	71.4733	166.325	99.1031	281.869	1277.83	182.395	125.53	1745.21	348.574
ENSBTAG00000008401	7907.36	2.47801	0.628788	3.01057	0.00260759	0.105431	5.57128	PFKFB3	FALSE		908.713	1210.66	725.094	2932.72	986.714	3697.95	6535.85	2111.78	3435.24	3536.94	3328.03	2648.43	16768.8	7180.61	3209.7	70993.9	9354.94	2766.34
ENSBTAG00000021425	46.9659	-3.79496	1.06644	-3.00999	0.00261258	0.105431	-13.8802	LMAN1L	FALSE		398.464	29.6043	182.608	4.24417	171.008	0	0	7.84464	2.34115	2.97805	1.5353	8.52017	6.36992	1.12584	6.67297	9.96266	0.982661	11.1247
ENSBTAG00000012249	546.948	-2.74456	0.71808	-3.00741	0.00263482	0.106063	-6.70186	PRR15L	FALSE		2137.46	718.294	1772.69	98.3233	3339.78	208.099	56.3819	210.236	65.5521	186.625	71.1358	143.946	175.173	100.2	53.3838	342.715	128.729	36.3407
ENSBTAG00000000672	3823.39	-2.38631	0.599736	-3.00351	0.00266889	0.106992	-5.22819	FAM105A	FALSE		11703.3	3404.49	24075.5	1201.1	11846.6	1559.41	902.11	2842.9	875.589	1276.59	957.007	1359.19	630.622	749.809	1395.76	1653.8	1384.57	1002.71
ENSBTAG00000000396	2086.38	2.45283	0.621937	3.00325	0.00267117	0.106992	5.47489	PIM1	FALSE		548.113	400.437	437.833	553.157	400.158	557.881	2230.05	491.075	705.465	656.165	675.534	558.296	3654.74	2464.46	633.932	17514.4	4615.56	457.596
ENSBTAG00000002674	2.54284	-3.5056	0.973197	-3.00103	0.00269065	0.107506	-11.3577	GNGT1	FALSE		0	10.9068	5.33942	1.41472	2.56512	7.0842	1.48373	10.9825	0.780382	2.97805	0.511768	0	0	0	0	0	0.982661	0.741647
ENSBTAG00000046266	112.358	3.07957	0.831539	2.99995	0.00270026	0.107624	8.45365	TNFSF9	FALSE		2.7045	20.2556	24.5613	8.48835	29.0713	12.3974	109.796	28.2407	11.7057	13.8976	11.2589	13.0045	184.728	135.101	16.6824	1323.04	58.9597	18.5412
ENSBTAG00000006223	503.797	2.94051	0.787622	2.99067	0.0027837	0.110404	7.67684	THEMIS2	FALSE		6.31051	34.2787	11.7467	79.9319	35.0566	150.539	553.433	72.1707	160.759	165.778	132.548	138.116	437.932	665.371	206.862	5377.84	608.267	231.394
ENSBTAG00000017478	18.0813	-5.09178	1.50664	-2.99127	0.00277817	0.110404	-34.1018	GSDMC	FALSE		81.1351	23.3718	106.788	0.707362	103.46	0	0	1.56893	0	0	1.02354	0.44843	0	0	0	5.9776	0.982661	0
ENSBTAG00000018203	193.788	2.58569	0.669541	2.98815	0.0028067	0.111043	6.00303	CD101	FALSE		24.3405	21.8137	40.5796	39.6123	154.762	34.5355	112.764	67.4639	39.0191	65.5172	61.924	44.3946	863.125	95.6964	94.5338	1520.3	172.948	34.8574
ENSBTAG00000021333	13.1854	-4.14378	1.19311	-2.98278	0.00285639	0.112733	-17.6767	REN	FALSE		45.0751	77.9061	17.0862	1.41472	78.6635	1.77105	0	3.13786	0	1.98537	2.04707	3.13901	0	1.12584	0	3.98506	0	0
ENSBTAG00000040392	800.151	2.41194	0.612805	2.98127	0.00287051	0.113014	5.32189		FALSE		164.975	344.345	127.078	418.051	152.197	115.118	681.034	177.289	200.558	358.359	138.689	217.489	1551.08	535.9	627.259	7208.98	639.713	744.614
ENSBTAG00000046058	21.7757	-3.88368	1.10675	-2.98052	0.00287755	0.113016	-14.7606	RNASE11	FALSE		89.2486	3.11624	211.441	0	48.7372	1.77105	2.96747	12.5514	0	1.98537	0.511768	4.4843	6.36992	2.25168	1.11216	0	3.93065	1.48329
ENSBTAG00000011173	83.6675	-3.13381	0.856602	-2.97549	0.00292522	0.114401	-8.77749	FAM189A2	FALSE		224.474	283.578	317.162	16.2693	478.822	6.19868	2.96747	17.2582	15.6076	18.861	46.0591	13.9013	17.5173	5.6292	22.2432	0	9.82661	9.64141
ENSBTAG00000010758	56.8308	-3.36336	0.934042	-2.97456	0.0029341	0.114401	-10.2914	SMIM5	FALSE		133.422	7.79061	135.621	7.07362	637.004	1.77105	5.93494	9.41357	3.12153	6.94879	4.09415	4.93273	6.36992	19.1393	5.56081	23.9104	4.91331	5.93318
ENSBTAG00000043992	24.6689	-2.62279	0.684917	-2.97524	0.00292761	0.114401	-6.15941	RNF180	FALSE		98.2636	34.2787	97.1775	7.78098	53.8674	36.3065	1.48373	43.93	3.12153	14.8903	3.07061	6.27802	6.36992	4.50336	2.22432	19.9253	9.82661	0.741647
ENSBTAG00000013205	3216.22	3.06623	0.835086	2.97123	0.00296611	0.115094	8.37583	IL1RAP	FALSE		514.757	227.486	546.757	288.604	277.887	239.092	4101.04	450.282	448.72	423.876	456.497	190.134	7295.15	2313.6	403.715	31296.7	8127.59	289.984
ENSBTAG00000015045	8.36636	-3.8272	1.09113	-2.97141	0.00296432	0.115094	-14.1939	PRSS21	FALSE		11.7195	1.55812	37.376	0	69.2581	8.85526	4.4512	4.70678	0	3.97074	0	0.89686	1.59248	2.25168	0	1.99253	1.96532	0
ENSBTAG00000018229	149.567	-2.37182	0.602175	-2.96728	0.00300449	0.116303	-5.17594	NFIX	FALSE		296.594	699.596	268.039	52.3448	421.534	337.385	22.256	94.1357	28.8741	109.195	36.3355	40.8071	15.9248	19.1393	68.9541	133.5	18.6706	28.9242
ENSBTAG00000009064	2045.57	2.8226	0.754486	2.96573	0.00301968	0.116574	7.07436	CSF2RB	FALSE		19.833	140.231	21.3577	773.147	55.5775	346.24	5191.58	221.219	1230.66	1078.06	1378.19	670.852	11766.8	6027.75	1188.9	150034	7144.93	1472.17
ENSBTAG00000023832	2765.01	3.50351	0.984533	2.96436	0.00303314	0.116574	11.3413	ADAM8	FALSE		9.01501	146.463	8.54308	140.058	39.3318	383.433	3172.22	43.93	554.852	443.73	358.238	432.287	2758.18	5684.37	482.678	32382.6	1848.39	881.819
ENSBTAG00000007191	1437.95	2.96456	0.802541	2.96504	0.00302646	0.116574	7.80589	CCL5	FALSE		410.183	188.533	97.1775	65.7847	471.981	95.6368	1747.84	196.116	130.324	169.749	114.124	316.592	1737.4	5407.41	256.909	12672.5	1565.38	239.552
ENSBTAG00000014670	75.8551	-2.5652	0.668864	-2.96054	0.00307096	0.117468	-5.91838	BEX5	FALSE		237.095	274.229	133.486	33.246	305.249	34.5355	14.8373	103.549	8.5842	55.5904	14.8413	8.52017	4.77744	25.8943	24.4676	71.7311	11.7919	2.96659
ENSBTAG00000015485	12.3092	-6.98605	2.16198	-2.96073	0.00306909	0.117468	-126.769	C6orf118	FALSE		20.7345	3.11624	189.016	0	259.077	0	0	7.84464	0	0	0	0	0	0	0	0	0	0
ENSBTAG00000021427	197.798	-2.73326	0.726221	-2.95813	0.0030951	0.117922	-6.64955	HOXB3	FALSE		689.648	398.879	1064.68	51.6374	746.449	50.475	11.8699	94.1357	28.0938	40.7001	25.5884	52.4663	93.9564	54.0403	28.9162	91.6565	24.5665	12.608
ENSBTAG00000005568	7.21996	-5.84499	1.77829	-2.9579	0.00309745	0.117922	-57.4802	FRMPD2	FALSE		16.227	0	105.721	1.41472	172.718	0	1.48373	3.13786	0	0.992685	0	0	0	0	0	0	0.982661	0
ENSBTAG00000016324	3.49837	-3.75659	1.074	-2.95307	0.00314635	0.119502	-13.516	FBXL13	FALSE		5.40901	0	22.4256	0.707362	20.5209	2.65658	1.48373	1.56893	2.34115	1.98537	0	0.89686	0	0	0	1.99253	0.982661	0
ENSBTAG00000037743	7.36237	3.51726	0.994886	2.94733	0.00320527	0.121454	11.4499		FALSE		0	250.858	0	6.36626	0.855038	0.885526	0	0	1.56076	0.992685	40.4297	0.44843	4.77744	1.12584	11.1216	53.7984	7.86129	0.741647
ENSBTAG00000027728	559.236	-2.16386	0.53699	-2.94021	0.00327994	0.123835	-4.48113	NUDT12	FALSE		1378.4	1092.24	2980.47	287.189	1462.12	309.048	106.829	563.245	156.076	205.486	150.46	253.811	230.91	136.227	156.815	215.193	268.267	113.472
ENSBTAG00000010138	200.11	-2.58872	0.681733	-2.93915	0.00329112	0.123835	-6.01563	SEMA3B	FALSE		688.747	1165.47	362.013	36.7828	551.5	223.152	20.7723	53.3436	35.8976	40.7001	36.3355	75.3363	38.2195	61.9212	25.5797	115.567	49.1331	21.5078
ENSBTAG00000032650	8.4756	-4.88721	1.46366	-2.93936	0.00328888	0.123835	-29.5936	DPY19L2	FALSE		10.818	6.23248	143.097	0.707362	122.27	0.885526	0	6.27571	0	0.992685	0	1.34529	0	0	0	0	1.96532	0
ENSBTAG00000002515	45.4733	-2.73567	0.733421	-2.93238	0.00336376	0.125981	-6.66067		FALSE		112.688	48.3018	133.486	8.48835	359.116	28.3368	8.9024	7.84464	8.5842	15.883	8.70006	32.7354	3.18496	7.88088	6.67297	11.9552	9.82661	5.93318
ENSBTAG00000036113	5.69283	-5.50951	1.67896	-2.93307	0.00335624	0.125981	-45.5542	RSPH14	FALSE		18.9315	6.23248	5.33942	0	68.4031	0	1.48373	1.56893	0	0	0.511768	0	0	0	0	0	0	0
ENSBTAG00000008428	2711.94	3.61135	1.03291	2.92991	0.00339057	0.126399	12.2215	UPP1	FALSE		18.03	65.4411	17.0862	129.447	54.7225	50.475	3371.04	62.7571	478.374	282.915	132.036	151.121	2665.81	6454.44	400.378	30687	3436.37	357.474
ENSBTAG00000033515	19.8125	-3.42752	0.969954	-2.93058	0.00338335	0.126399	-10.7594		FALSE		160.467	42.0693	49.1227	0.707362	49.5922	11.5118	1.48373	10.9825	2.34115	3.97074	2.55884	1.34529	0	3.37752	3.33649	0	13.7573	0
ENSBTAG00000014368	838.484	2.80303	0.757556	2.92787	0.00341293	0.126647	6.97902	SLAMF6	FALSE		79.3321	84.1385	118.535	400.367	193.239	59.3302	859.082	192.978	146.712	158.83	107.471	160.538	2100.48	755.439	225.769	8376.6	985.609	88.256
ENSBTAG00000015061	490.435	3.92336	1.14	2.92839	0.00340722	0.126647	15.1722		FALSE		0	40.5112	0	33.9534	0.855038	60.2157	422.864	14.1204	59.309	40.7001	26.6119	23.7668	1453.93	689.014	48.9351	5563.15	301.677	48.2071
ENSBTAG00000012015	22.745	-2.89026	0.788117	-2.92502	0.00344437	0.127521	-7.41402	FSIP1	FALSE		19.833	20.2556	147.368	4.95154	132.531	13.2829	1.48373	15.6893	4.68229	9.92685	6.14122	4.93273	3.18496	2.25168	7.78513	3.98506	0	11.1247
ENSBTAG00000039599	205.764	-2.64342	0.704328	-2.92253	0.00347199	0.128249	-6.24811	HOXB4	FALSE		763.572	417.576	806.253	34.6607	1022.63	60.2157	25.2235	86.291	25.7526	39.7074	29.6826	47.982	90.7714	55.1662	42.2622	99.6266	36.3585	20.0245
ENSBTAG00000021751	368.953	-3.17494	0.887376	-2.91865	0.00351554	0.129561	-9.03132	RASEF	FALSE		2269.08	297.601	2260.71	28.2945	911.471	77.9262	5.93494	183.565	22.6311	41.6928	14.3295	69.5067	92.3639	24.7685	40.0378	249.066	37.3411	14.8329
ENSBTAG00000045529	17.2448	3.03076	0.840812	2.90881	0.00362811	0.133102	8.17241	NCR1	FALSE		2.7045	0	0	2.82945	2.56512	1.77105	20.7723	4.70678	1.56076	4.96342	7.16476	4.03587	154.471	48.4111	4.44865	800.998	38.3238	3.70824
ENSBTAG00000031388	45.391	-2.18682	0.550633	-2.90906	0.00362521	0.133102	-4.55301	DYX1C1	FALSE		92.8546	90.371	189.016	24.7577	181.268	22.1381	11.8699	36.0853	22.6311	24.8171	16.8884	18.3856	23.8872	19.1393	6.67297	1.99253	15.7226	18.5412
ENSBTAG00000010967	49.6044	-1.70683	0.385841	-2.90751	0.00364322	0.133353	-3.26444		FALSE		90.1501	148.022	119.603	41.7344	101.75	52.246	14.8373	87.86	36.678	26.8025	25.0766	30.9417	14.3323	18.0134	25.5797	11.9552	26.5319	20.7661
ENSBTAG00000033643	13.0806	-3.07242	0.856393	-2.90454	0.00367798	0.134031	-8.41186		FALSE		31.5525	6.23248	99.3133	2.12209	41.8969	9.74078	0	15.6893	0.780382	6.94879	1.5353	4.03587	3.18496	2.25168	2.22432	5.9776	1.96532	0
ENSBTAG00000019792	3.33628	-3.92007	1.14824	-2.90451	0.00367833	0.134031	-15.1377	SLC16A9	FALSE		1.803	34.2787	5.33942	2.12209	5.13023	2.65658	0	4.70678	0	0.992685	0	0.44843	1.59248	0	0	0	0.982661	0
ENSBTAG00000031351	27.9793	-3.0943	0.864288	-2.90332	0.00369234	0.134238	-8.54038	SEC14L4	FALSE		107.279	70.1155	65.141	3.53681	194.094	2.65658	2.96747	9.41357	2.34115	2.97805	11.2589	3.13901	6.36992	6.75504	0	5.9776	5.89597	3.70824
ENSBTAG00000007762	24.2068	-5.12551	1.56755	-2.89656	0.00377277	0.136854	-34.9085	ASIC3	FALSE		128.915	42.0693	69.4125	0	179.558	0	5.93494	0	0	0	3.07061	1.79372	0	0	0	3.98506	0.982661	0
ENSBTAG00000001838	70.3158	-2.39156	0.623888	-2.89565	0.00378379	0.136946	-5.24724	LRRC36	FALSE		35.1585	73.2317	320.365	41.027	483.097	11.5118	44.512	43.93	24.1918	21.8391	26.1002	31.8385	19.1098	14.6359	20.0189	15.9403	20.6359	18.5412
ENSBTAG00000001008	106.623	2.06508	0.511877	2.89146	0.00383451	0.138162	4.18456	PRF1	FALSE		29.7495	31.1624	7.47519	39.6123	31.6364	35.421	71.2192	51.7746	64.7717	78.4221	69.0887	95.9641	87.5864	683.385	40.0378	259.029	176.879	66.0066
ENSBTAG00000030523	92.9515	-2.31795	0.59928	-2.89172	0.00383143	0.138162	-4.98623		FALSE		162.27	102.836	607.626	22.6356	321.494	36.3065	35.6096	90.9978	21.8507	39.7074	18.4237	37.2197	36.6271	32.6494	18.9068	31.8805	44.2198	11.8664
ENSBTAG00000004267	6.82959	-3.12143	0.880492	-2.88069	0.00396802	0.142654	-8.70248		FALSE		8.11351	4.67436	39.5117	0.707362	29.9263	15.0539	0	7.84464	1.56076	5.95611	2.55884	1.79372	0	3.37752	1.11216	0	0	0.741647
ENSBTAG00000011917	661.525	-1.72421	0.395744	-2.87865	0.00399376	0.142786	-3.30399	GPAM	FALSE		1337.83	1777.82	2304.49	442.809	823.402	833.28	244.816	938.219	371.462	515.203	365.914	421.076	216.577	188.015	353.668	117.559	361.619	293.692
ENSBTAG00000003171	132.524	-2.49817	0.664515	-2.87905	0.00398874	0.142786	-5.6497	SHANK2	FALSE		500.333	149.58	596.947	29.7092	598.527	63.7578	11.8699	28.2407	66.3325	43.6781	48.618	41.2556	33.4421	14.6359	34.477	69.7386	15.7226	38.5657
ENSBTAG00000030993	8.72829	-5.29622	1.6368	-2.8783	0.00399823	0.142786	-39.2934	LCA5L	FALSE		8.11351	1.55812	70.4804	1.41472	70.9682	0	0	1.56893	0.780382	0	0	0	0	0	0	0	0	2.22494
ENSBTAG00000000301	11.0699	-3.66188	1.06931	-2.87744	0.00400917	0.142861	-12.6571		FALSE		23.439	4.67436	75.8198	0	75.2434	0	0	1.56893	1.56076	4.96342	1.5353	1.79372	1.59248	1.12584	2.22432	1.99253	0.982661	0.741647
ENSBTAG00000019864	69.0683	-2.33881	0.610775	-2.87144	0.00408604	0.145279	-5.05883	MAPK15	FALSE		187.512	34.2787	216.781	17.6841	464.286	36.3065	35.6096	37.6543	22.6311	20.8464	13.8177	30.9417	17.5173	33.7752	18.9068	17.9328	13.7573	22.9911
ENSBTAG00000008223	437.27	2.52893	0.67751	2.86922	0.00411481	0.145981	5.77142	NLRC4	FALSE		11.7195	18.6975	26.6971	208.672	28.2163	146.997	166.178	326.337	238.797	228.318	259.978	240.807	1189.58	145.233	390.369	3401.25	549.308	293.692
ENSBTAG00000018520	14.9618	-3.27615	0.938394	-2.86783	0.00413299	0.146304	-9.68769	SCN1A	FALSE		9.91651	6.23248	83.295	9.90307	100.039	3.5421	0	23.5339	0.780382	10.9195	2.04707	0.89686	11.1474	1.12584	2.22432	0	0	3.70824
ENSBTAG00000005633	1078.65	-1.75034	0.406772	-2.86485	0.00417211	0.146654	-3.36437	ARHGEF28	FALSE		2299.73	1645.38	3864.67	657.14	2905.42	975.849	273.007	1198.66	677.372	1188.24	577.786	652.466	668.842	284.838	339.209	541.969	343.931	321.133
ENSBTAG00000045808	15.3378	2.72101	0.745732	2.86431	0.0041792	0.146654	6.59333	IL17REL	FALSE		0.901501	4.67436	6.40731	6.36626	1.71008	0.885526	72.703	1.56893	7.02344	3.97074	4.60591	3.13901	113.066	49.537	4.44865	2315.32	45.2024	2.22494
ENSBTAG00000019371	39.4861	2.94903	0.825285	2.8645	0.00417671	0.146654	7.72228	CNR2	FALSE		0.901501	6.23248	2.13577	6.36626	19.6659	2.65658	34.1259	12.5514	4.68229	9.92685	4.60591	4.03587	140.138	31.5235	10.0095	366.626	50.1157	4.44988
ENSBTAG00000012984	22.9304	-2.43024	0.643794	-2.86619	0.00415441	0.146654	-5.38982		FALSE		64.9081	65.4411	82.2271	9.19571	94.0542	14.1684	2.96747	14.1204	7.02344	4.96342	4.09415	9.41703	11.1474	9.00672	2.22432	5.9776	8.84395	2.96659
ENSBTAG00000046211	5.46204	2.9567	0.829225	2.86014	0.0042345	0.148272	7.76348		FALSE		0.901501	0	2.13577	0	0.855038	0.885526	2.96747	1.56893	3.90191	0	2.55884	4.4843	25.4797	2.25168	1.11216	39.8506	4.91331	4.44988
ENSBTAG00000008259	2520.67	3.15893	0.900836	2.85727	0.00427306	0.149298	8.93166	ACOD1	FALSE		4.50751	347.461	20.2898	442.101	117.14	85.896	3363.62	164.737	533.001	492.372	515.862	309.865	7444.85	2725.66	807.43	17103.9	10265.9	627.434
ENSBTAG00000016002	47.9581	-2.47948	0.663766	-2.85414	0.00431536	0.15045	-5.57697	FAM169A	FALSE		168.581	21.8137	225.324	9.19571	182.123	24.7947	13.3536	72.1707	21.8507	14.8903	20.9825	8.9686	3.18496	24.7685	12.2338	29.888	3.93065	5.19153
ENSBTAG00000025822	692.622	-2.18218	0.559837	-2.85294	0.00433165	0.150549	-4.5384	CALML4	FALSE		3469.88	436.274	2456.13	308.41	2512.1	301.079	172.113	376.543	247.381	318.652	210.849	247.085	178.358	227.42	323.639	266.999	204.394	209.886
ENSBTAG00000007651	87.8587	-2.44617	0.652457	-2.85256	0.00433685	0.150549	-5.44969	TARSL2	FALSE		274.056	467.436	265.903	10.6104	173.573	61.9868	31.1584	42.3611	22.6311	27.7952	16.3766	12.556	52.5519	23.6426	5.56081	41.8432	40.2891	11.1247
ENSBTAG00000047650	41.4315	3.19685	0.916622	2.84943	0.00437982	0.151715	9.16952	NXPH4	FALSE		0	4.67436	0	10.6104	0	1.77105	176.564	3.13786	38.2387	12.9049	31.7296	11.2108	9.55488	264.572	16.6824	43.8357	245.665	33.3741
ENSBTAG00000014340	9.37226	-3.63352	1.07015	-2.84869	0.00438993	0.151739	-12.4107	KERA	FALSE		1.803	60.7667	0	4.95154	0	29.2223	2.96747	47.0678	1.56076	9.92685	2.55884	0.89686	0	2.25168	0	3.98506	0	0.741647
ENSBTAG00000030650	761.174	-2.55384	0.692248	-2.84413	0.00445329	0.153278	-5.87196	TST	FALSE		1719.16	2584.92	894.887	128.74	5507.3	468.443	96.4427	84.7221	131.104	441.745	248.208	135.426	156.063	319.739	142.357	386.551	88.4395	166.871
ENSBTAG00000013676	383.589	-1.93832	0.475829	-2.84412	0.00445345	0.153278	-3.83258	DYNC2LI1	FALSE		679.732	976.942	1200.3	175.426	1540.78	233.779	90.5078	458.127	187.292	169.749	150.46	188.789	199.06	112.584	162.376	109.589	135.607	133.497
ENSBTAG00000020471	56.735	-2.3259	0.612302	-2.84321	0.00446618	0.15339	-5.01379	SAMD15	FALSE		80.2336	35.8368	370.556	30.4166	250.526	22.1381	10.3861	32.9475	20.2899	27.7952	20.4707	25.5605	17.5173	10.1326	18.9068	15.9403	10.8093	20.7661
ENSBTAG00000007531	871.394	2.77989	0.772286	2.84207	0.0044821	0.15361	6.86802	NCF4	FALSE		10.818	91.9291	4.27154	323.972	39.3318	353.325	746.318	216.512	309.812	318.652	263.561	440.358	1172.07	1128.09	447.089	8538	717.343	563.652
ENSBTAG00000020032	88.8234	-2.36225	0.626812	-2.83538	0.00457706	0.156532	-5.14173	CEP126	FALSE		67.6126	73.2317	512.585	40.3196	465.996	61.9868	25.2235	54.9125	42.1406	40.7001	40.4297	39.9103	35.0346	10.1326	34.477	5.9776	8.84395	39.3073
ENSBTAG00000014057	1781.65	-2.19141	0.567378	-2.83129	0.00463602	0.158213	-4.56753	SLC35A1	FALSE		6012.11	1748.21	10927.7	770.317	4401.74	642.006	464.409	1066.87	652.399	604.545	723.129	672.197	652.917	387.289	769.616	464.26	498.209	611.859
ENSBTAG00000002651	314.426	-2.51485	0.682223	-2.82877	0.00467266	0.159127	-5.7154	PKP2	FALSE		923.137	545.342	1902.97	62.2479	1100.43	33.65	51.9307	197.685	53.8464	92.3197	60.3887	65.0224	113.066	86.6897	64.5054	151.432	117.919	37.0824
ENSBTAG00000012640	12342.1	3.28887	0.95616	2.82784	0.00468628	0.159254	9.77346	S100A8	FALSE		215.459	445.623	1123.41	833.98	471.981	250.604	14469.4	5579.11	940.36	862.643	372.567	690.582	22546.3	13334.4	2091.98	137184	19396.8	1348.31
ENSBTAG00000030325	7.92201	-5.98691	1.91325	-2.82342	0.00475142	0.161129	-63.422		FALSE		11.7195	3.11624	12.8146	0	112.865	0	0	1.56893	0	0	0.511768	0	0	0	0	0	0	0
ENSBTAG00000015707	164.013	2.76345	0.77257	2.81975	0.00480614	0.162303	6.7902	TREML2	FALSE		5.40901	70.1155	5.33942	5.6589	17.1008	9.74078	829.407	23.5339	136.567	37.722	275.843	29.148	858.347	487.489	48.9351	10709.9	629.886	15.5746
ENSBTAG00000018560	110.713	-2.27139	0.598004	-2.82003	0.00480191	0.162303	-4.82788	DNAH3	FALSE		164.975	118.417	620.441	45.9785	550.645	47.8184	26.7072	56.4814	28.8741	48.6416	38.3826	41.2556	57.3293	21.391	26.6919	43.8357	24.5665	30.4075
ENSBTAG00000004237	134.769	-2.75355	0.769258	-2.81901	0.0048172	0.162337	-6.74372	BTC	FALSE		436.327	484.576	668.496	26.8798	432.649	17.7105	5.93494	65.895	9.36458	19.8537	11.7707	22.4215	63.6992	18.0134	41.15	37.8581	46.1851	17.0579
ENSBTAG00000000897	3284.12	-1.95355	0.485845	-2.81685	0.00484971	0.163092	-3.87327	IQGAP2	FALSE		8863.56	5168.29	15683	1581.66	9265.2	2068.59	936.236	2342.41	1267.34	1818.6	1194.47	1482.06	1237.36	813.982	1508.09	1139.73	1600.76	1142.88
ENSBTAG00000047815	11.1288	-2.43841	0.658836	-2.81316	0.0049058	0.164293	-5.42043		FALSE		7.21201	4.67436	17.0862	4.95154	76.0984	21.2526	1.48373	17.2582	7.02344	17.8683	3.07061	4.93273	1.59248	0	2.22432	3.98506	5.89597	3.70824
ENSBTAG00000006494	5.59881	-3.25546	0.949066	-2.81377	0.00489639	0.164293	-9.54971	CLDN16	FALSE		2.7045	21.8137	32.0365	2.82945	23.9411	4.42763	0	1.56893	1.56076	0.992685	1.02354	0.44843	1.59248	0	1.11216	3.98506	0	0.741647
ENSBTAG00000014750	520.045	-1.97189	0.493431	-2.8107	0.00494337	0.165197	-3.92281	EPB41L4A	FALSE		1211.62	1589.28	1839.97	242.625	1368.06	332.958	94.959	600.899	152.955	340.491	130.501	208.968	286.647	188.015	186.843	290.91	166.07	129.047
ENSBTAG00000019330	19.7744	4.42001	1.36474	2.81006	0.00495326	0.165197	21.407	PROK2	FALSE		0	6.23248	1.06788	0	3.42015	0	2.96747	4.70678	0.780382	0.992685	0.511768	0.89686	328.051	2.25168	1.11216	3676.22	2.94798	0
ENSBTAG00000013801	231.326	-1.74849	0.414415	-2.80755	0.00499201	0.166147	-3.36007	PBX1	FALSE		376.828	425.367	728.297	140.058	613.918	410.884	54.8982	282.407	109.253	222.361	148.925	115.695	121.029	45.0336	135.684	67.7461	63.873	101.606
ENSBTAG00000006939	1061.2	2.26354	0.598166	2.80614	0.00501382	0.166187	4.80168	FGD3	FALSE		449.849	133.998	337.452	270.212	511.313	308.163	927.334	384.387	264.55	357.367	363.867	311.659	2012.9	1224.91	368.126	9223.43	1338.38	313.717
ENSBTAG00000005782	6.48516	-3.90099	1.18165	-2.80624	0.0050123	0.166187	-14.9388	CTBS	FALSE		1.803	71.6736	14.9504	1.41472	11.1155	1.77105	0	4.70678	0	2.97805	0	0.89686	3.18496	1.12584	1.11216	0	0	0
ENSBTAG00000010314	3.30748	3.69351	1.10885	2.80336	0.00505725	0.167283	12.9377		FALSE		0	0	0	1.41472	0	0	4.4512	0	0	0	7.16476	11.2108	3.18496	3.37752	1.11216	23.9104	0	3.70824
ENSBTAG00000006578	73.0391	-2.61922	0.726479	-2.80011	0.0051086	0.168636	-6.14416	SPEF1	FALSE		167.679	42.0693	161.251	19.8061	677.19	23.0237	16.3211	10.9825	21.8507	23.8244	22.5178	26.9058	3.18496	27.0202	21.1311	11.9552	12.7746	25.216
ENSBTAG00000030259	128.03	-2.03338	0.517448	-2.79908	0.0051249	0.168829	-4.09362	RASGRF2	FALSE		254.223	40.5112	371.624	103.982	362.536	268.314	34.1259	299.665	57.7483	135.998	89.5594	49.7757	14.3323	19.1393	50.0473	65.7536	10.8093	76.3897
ENSBTAG00000008144	69.6267	-2.4929	0.682076	-2.7972	0.00515479	0.169468	-5.62909	PPIL6	FALSE		161.369	99.7198	370.556	40.3196	318.074	12.3974	10.3861	21.965	50.7248	12.9049	34.2885	25.5605	27.0722	11.2584	16.6824	1.99253	9.82661	28.1826
ENSBTAG00000006035	16.8269	-2.28599	0.608307	-2.79626	0.00516976	0.169614	-4.87697	PPP1R1B	FALSE		36.06	23.3718	25.6292	6.36626	107.735	15.9395	4.4512	25.1028	3.12153	10.9195	5.11768	4.4843	6.36992	7.88088	2.22432	11.9552	3.93065	2.22494
ENSBTAG00000023177	3.56749	3.33515	0.984421	2.79367	0.00521136	0.170632	10.0921		FALSE		0	645.062	1.06788	0	0	0	2.96747	1.56893	0	0.992685	8.18829	0.89686	22.2947	1.12584	1.11216	5.9776	15.7226	0.741647
ENSBTAG00000008587	63.9374	-3.3286	0.984946	-2.78554	0.00534394	0.174619	-10.0464		FALSE		264.14	110.627	63.0052	4.95154	590.832	7.0842	5.93494	7.84464	5.46267	5.95611	10.2354	3.13901	0	41.6561	1.11216	9.96266	16.7052	2.22494
ENSBTAG00000007431	1316.64	2.24002	0.594481	2.78397	0.00536979	0.174756	4.72403	CEMIP	FALSE		359.699	498.599	856.443	710.899	137.661	294.88	345.71	211.805	454.182	1087.98	1365.91	760.986	10160	378.282	1896.24	1922.79	135.607	2121.85
ENSBTAG00000002231	8.59647	-3.15509	0.923037	-2.78439	0.00536289	0.174756	-8.90795	SLC9C2	FALSE		20.7345	15.5812	53.3942	2.82945	29.0713	3.5421	0	12.5514	2.34115	2.97805	1.5353	4.93273	0	4.50336	0	0	0	0.741647
ENSBTAG00000015742	624.93	2.05032	0.527178	2.77955	0.00544334	0.176794	4.14198	ICAM3	FALSE		201.936	116.859	84.3629	289.311	439.49	294.88	1433.29	207.099	219.287	309.718	292.22	324.215	4619.79	1344.25	405.939	44586.9	932.546	278.859
ENSBTAG00000000735	3557.65	2.992	0.866761	2.77701	0.00548616	0.17716	7.95578		FALSE		46.8781	377.065	392.982	341.656	94.9093	678.313	4065.43	1528.14	472.912	697.858	252.814	547.533	7334.97	2864.14	810.766	37182.6	6118.05	230.652
ENSBTAG00000020872	1823.09	2.54228	0.705	2.77628	0.00549853	0.17716	5.82507	C5AR1	FALSE		51.3856	112.185	83.295	530.522	149.632	1031.64	1928.85	693.466	548.609	668.077	1221.08	548.43	4374.54	1924.06	812.991	15723.1	1568.33	845.478
ENSBTAG00000007994	78.3154	-2.20391	0.583007	-2.77683	0.00548915	0.17716	-4.60727	OSCP1	FALSE		146.043	141.789	326.773	34.6607	362.536	49.5894	11.8699	69.0328	21.8507	35.7367	20.4707	33.1838	41.4045	31.5235	14.4581	43.8357	7.86129	17.0579
ENSBTAG00000007580	5.6431	-5.0638	1.61246	-2.77763	0.00547571	0.17716	-33.447	ZSWIM2	FALSE		0.901501	1.55812	46.9869	0.707362	45.317	0	1.48373	3.13786	0	0	0	0	0	0	0	0	0	1.48329
ENSBTAG00000007678	85.035	-1.85694	0.459698	-2.76691	0.00565907	0.18197	-3.62239	MKX	FALSE		99.1651	255.532	312.89	31.8313	187.253	92.9802	41.5445	89.4289	44.4818	95.2978	26.1002	20.6278	25.4797	30.3977	31.1405	99.6266	18.6706	28.1826
ENSBTAG00000010620	622.483	-2.27071	0.609624	-2.76516	0.00568952	0.182585	-4.8256	ATP6V1B1	FALSE		2792.85	515.738	1456.59	160.571	3463.76	311.705	140.955	316.923	133.445	317.659	193.96	162.332	157.656	326.494	135.684	348.693	122.833	146.846
ENSBTAG00000018181	227.061	-2.23411	0.596567	-2.76433	0.00570405	0.182688	-4.70471	CCDC8	FALSE		133.422	1910.26	117.467	106.104	359.971	402.914	59.3494	141.204	61.6502	201.515	88.0241	100.897	44.5895	49.537	70.0662	103.612	30.4625	106.056
ENSBTAG00000021480	64.1959	3.00578	0.878153	2.75667	0.00583926	0.18662	8.03212	SAG	FALSE		1.803	34.2787	7.47519	3.53681	17.1008	13.2829	47.4795	17.2582	6.24306	7.94148	7.67652	10.3139	872.679	11.2584	22.2432	2948.95	50.1157	8.89977
ENSBTAG00000015251	63.0769	-1.99501	0.511722	-2.75543	0.00586149	0.18662	-3.9862		FALSE		146.945	63.883	340.655	53.7595	177.848	38.0776	17.8048	37.6543	39.7995	29.7805	19.4472	44.843	33.4421	18.0134	17.7946	15.9403	16.7052	22.9911
ENSBTAG00000002705	18.5354	2.95783	0.861114	2.75554	0.00585959	0.18662	7.76954	REC8	FALSE		0	0	1.06788	8.48835	0.855038	4.42763	14.8373	0	10.9253	4.96342	4.09415	14.3498	20.7023	28.146	10.0095	191.283	6.87863	12.608
ENSBTAG00000037649	577.949	-3.11324	0.919597	-2.74929	0.00597236	0.189775	-8.65325	VIPR2	FALSE		859.131	6676.55	922.652	31.1239	608.787	94.7512	20.7723	185.134	36.678	86.3636	28.1473	195.964	119.436	90.0672	10.0095	298.88	126.763	11.8664
ENSBTAG00000021133	530.957	-1.76179	0.428244	-2.74794	0.00599715	0.189957	-3.39118	TENM3	FALSE		985.341	629.481	2190.23	415.929	879.835	754.468	164.694	643.261	332.443	739.55	554.757	164.574	245.242	105.829	243.564	103.612	121.85	282.568
ENSBTAG00000002856	2.69033	-4.42236	1.39658	-2.74769	0.00600161	0.189957	-21.4419	MEIG1	FALSE		3.606	3.11624	17.0862	0	19.6659	0.885526	0	1.56893	0	1.98537	0.511768	0	0	0	0	0	0	0
ENSBTAG00000011976	622.496	-3.93148	1.21887	-2.74555	0.00604096	0.190587	-15.2578	CYP4B1	FALSE		2354.72	925.524	1923.26	43.8565	5208.89	2.65658	19.2885	153.755	7.02344	7.94148	35.312	2.69058	3.18496	12.3842	6.67297	1.99253	494.279	1.48329
ENSBTAG00000021041	37.2773	2.6363	0.747373	2.74468	0.00605695	0.190587	6.21736	PRAM1	FALSE		15.3255	6.23248	1.06788	9.19571	13.6806	3.5421	41.5445	6.27571	5.46267	9.92685	9.21183	8.52017	19.1098	48.4111	7.78513	364.633	85.4915	15.5746
ENSBTAG00000031018	9.16509	-5.9019	1.93695	-2.74499	0.00605132	0.190587	-59.7928		FALSE		21.636	0	33.1044	0	106.88	0.885526	0	1.56893	0	0	0	0.89686	0	0	0	0	0	0
ENSBTAG00000009105	6.24266	-5.64135	1.84443	-2.74142	0.00611738	0.192114	-49.9133	ACSBG2	FALSE		5.40901	9.34873	24.5613	0	70.9682	0	0	1.56893	0	0	0.511768	0	0	0	0	0	0	0
ENSBTAG00000040226	7.51105	-6.27557	2.07739	-2.73929	0.00615711	0.192987	-77.4704	C2orf81	FALSE		10.818	0	27.765	0	94.0542	0	0	1.56893	0	0.992685	0	0	0	0	0	0	0	0
ENSBTAG00000018771	11.7472	-3.67427	1.12804	-2.73862	0.00616982	0.19301	-12.7663	DNAAF1	FALSE		27.045	6.23248	150.572	1.41472	372.797	2.65658	0	7.84464	0	0.992685	1.5353	3.13901	0	2.25168	0	1.99253	0.982661	2.22494
ENSBTAG00000000995	880.949	-2.41393	0.66828	-2.73678	0.00620446	0.193718	-5.32925	FAM46A	FALSE		5360.33	221.253	4606.85	287.896	1989.67	270.085	298.23	304.372	192.754	255.12	184.237	247.533	216.577	262.321	201.301	418.432	399.943	140.171
ENSBTAG00000010032	3.29982	3.10914	0.922843	2.73518	0.00623458	0.194283	8.62871	NTM	FALSE		0	0	0	0.707362	0	0	0	0	2.34115	3.97074	5.11768	15.2466	17.5173	2.25168	5.56081	1.99253	0.982661	3.70824
ENSBTAG00000011515	386.961	2.42609	0.675422	2.72584	0.00641389	0.198966	5.37435	SELL	FALSE		34.257	84.1385	68.3446	116.715	188.963	40.7342	284.877	192.978	125.642	177.691	89.0477	112.108	4121.34	316.361	246.9	18831.4	464.799	129.047
ENSBTAG00000021326	87.5546	3.45803	1.05402	2.72578	0.00641499	0.198966	10.9893	CCL20	FALSE		2.7045	66.9992	308.619	0.707362	8.55038	4.42763	2.96747	25.1028	3.12153	26.8025	2.04707	7.62331	1275.58	2.25168	82.3	11413.2	21.6185	2.96659
ENSBTAG00000008945	40.6059	2.43275	0.677969	2.72543	0.00642184	0.198966	5.39923	SDSL	FALSE		0	10.9068	0	7.78098	23.086	18.596	38.5771	4.70678	7.80382	25.8098	63.4593	15.6951	106.696	103.577	31.1405	209.216	27.5145	36.3407
ENSBTAG00000003802	32.0546	-2.05671	0.540172	-2.72453	0.00643936	0.199127	-4.16037	TEKT3	FALSE		20.7345	38.953	149.504	15.562	165.022	28.3368	13.3536	18.8271	16.388	17.8683	14.8413	13.9013	7.9624	10.1326	10.0095	9.96266	13.7573	11.8664
ENSBTAG00000006738	191.405	-1.92672	0.492765	-2.72284	0.00647236	0.199383	-3.8019	GPR68	FALSE		575.158	264.881	572.386	72.1509	788.345	134.6	69.7355	178.858	108.473	80.4075	39.4062	86.547	151.286	52.9145	82.3	73.7237	54.0464	60.0734
ENSBTAG00000012157	140.903	-2.26917	0.618404	-2.72342	0.00646104	0.199383	-4.82047	CCDC158	FALSE		483.205	258.648	518.992	45.9785	633.583	38.9631	16.3211	67.4639	64.7717	46.6562	34.2885	72.6457	60.5143	33.7752	23.3554	73.7237	25.5492	37.824
ENSBTAG00000022715	43051	-2.92557	0.860557	-2.71983	0.0065316	0.2006	-7.59772		FALSE		103574	30517.4	468638	3200.11	58541.1	9395.43	2856.19	14365.1	3731.01	6276.75	2078.29	5478.92	33950.1	3907.79	4236.23	9763.41	10883	3525.05
ENSBTAG00000000436	705.797	2.3259	0.640138	2.71957	0.00653671	0.2006	5.01378	TNFAIP3	FALSE		39.6661	243.067	231.731	276.579	71.8232	250.604	577.172	156.893	315.274	372.257	329.067	238.565	7062.65	424.442	556.081	22232.7	838.21	371.565
ENSBTAG00000005963	8.5736	-2.90984	0.855414	-2.71779	0.00657197	0.201299	-7.51532	MAT1A	FALSE		46.8781	4.67436	19.2219	4.24417	50.4473	2.65658	1.48373	6.27571	0	3.97074	1.5353	4.03587	1.59248	1.12584	0	1.99253	1.96532	2.22494
ENSBTAG00000025035	78.5976	-2.36056	0.653524	-2.7169	0.00658956	0.201456	-5.1357	PRLR	FALSE		475.993	34.2787	264.835	91.9571	121.415	7.96973	35.6096	14.1204	120.179	58.5684	8.18829	38.565	3.18496	14.6359	40.0378	13.9477	27.5145	43.7572
ENSBTAG00000024379	20.8464	-2.59496	0.740188	-2.71547	0.00661821	0.201505	-6.04171	LRRC17	FALSE		31.5525	9.34873	27.765	19.8061	11.1155	29.2223	0	167.875	7.80382	27.7952	7.67652	11.2108	0	5.6292	7.78513	5.9776	3.93065	0.741647
ENSBTAG00000004078	18.4105	-3.56932	1.09922	-2.71495	0.00662862	0.201505	-11.8706	KCNH2	FALSE		12.621	34.2787	25.6292	0	225.73	4.42763	0	3.13786	0.780382	3.97074	8.18829	0.89686	4.77744	2.25168	0	1.99253	1.96532	0.741647
ENSBTAG00000022931	8.53023	-2.44537	0.685149	-2.71527	0.00662214	0.201505	-5.44664		FALSE		5.40901	10.9068	20.2898	14.8546	29.9263	21.2526	7.41867	10.9825	5.46267	6.94879	0	0	3.18496	0	7.78513	0	3.93065	5.19153
ENSBTAG00000003587	475.279	2.14237	0.573842	2.71393	0.00664901	0.201745	4.41486	ELL	FALSE		138.831	186.975	88.6344	152.79	204.354	199.243	476.279	56.4814	208.362	174.713	227.737	166.816	697.507	555.039	173.497	4080.71	478.556	288.501
ENSBTAG00000011914	18.7237	-4.12516	1.30521	-2.71233	0.00668129	0.202344	-17.4501	RASSF10	FALSE		93.7561	51.418	29.9008	0	142.791	0.885526	2.96747	0	0	0	1.5353	0	0	2.25168	1.11216	5.9776	2.94798	1.48329
ENSBTAG00000039413	84.8587	2.84754	0.835493	2.70803	0.00676844	0.2046	7.19772		FALSE		0	1.55812	1.06788	6.36626	9.40542	26.5658	60.8331	28.2407	53.066	38.7147	28.1473	47.982	42.997	170.002	43.3743	832.878	32.4278	103.831
ENSBTAG00000021310	138.184	-2.75284	0.800947	-2.70659	0.00679772	0.205101	-6.74042	COL4A4	FALSE		98.2636	14.0231	30.9687	121.666	55.5775	133.714	65.2843	1253.57	21.0703	430.825	36.3355	107.623	7.9624	61.9212	28.9162	9.96266	2.94798	6.67483
ENSBTAG00000018064	17.303	-3.07984	0.922037	-2.70579	0.00681412	0.205212	-8.45522	FAM221A	FALSE		66.7111	87.2548	55.53	0	54.7225	1.77105	7.41867	7.84464	1.56076	0.992685	0.511768	1.34529	4.77744	10.1326	2.22432	3.98506	3.93065	0.741647
ENSBTAG00000046555	766.6	2.47825	0.700145	2.70408	0.00684932	0.205888	5.57221	WAS	FALSE		54.0901	43.6274	29.9008	297.799	104.315	229.351	988.167	139.635	336.345	304.754	321.902	296.412	880.642	1089.81	388.145	7143.23	802.834	347.833
ENSBTAG00000008441	591.473	2.20085	0.598495	2.69986	0.00693697	0.208135	4.5975	SOCS3	FALSE		145.142	406.67	56.5979	99.7381	461.721	191.274	1160.28	47.0678	255.185	226.332	286.59	168.161	5025.87	879.281	472.669	58781.7	568.961	582.935
ENSBTAG00000045861	58.3257	2.90606	0.860751	2.69655	0.00700614	0.20982	7.49569	TARM1	FALSE		1.803	18.6975	2.13577	2.82945	49.5922	11.5118	40.0608	4.70678	7.80382	10.9195	5.62945	8.07174	730.949	45.0336	28.9162	6435.88	44.2198	17.0579
ENSBTAG00000012884	51.7051	-2.8158	0.828442	-2.69277	0.00708613	0.211431	-7.04111		FALSE		91.0516	176.068	200.762	3.53681	277.887	9.74078	10.3861	34.5164	17.9488	11.9122	1.5353	12.556	11.1474	0	12.2338	47.8208	4.91331	6.67483
ENSBTAG00000012326	25.3501	-2.77251	0.812237	-2.6932	0.00707707	0.211431	-6.83297		FALSE		64.0066	9.34873	156.979	3.53681	124.836	7.96973	1.48373	20.3961	3.90191	15.883	7.67652	5.82959	9.55488	7.88088	2.22432	3.98506	10.8093	0
ENSBTAG00000011409	61.8854	2.48482	0.706894	2.68756	0.00719752	0.214257	5.59766	CD72	FALSE		5.40901	10.9068	2.13577	29.7092	9.40542	14.1684	35.6096	54.9125	17.1684	23.8244	15.353	37.2197	116.251	72.0538	24.4676	603.737	27.5145	14.0913
ENSBTAG00000035776	11.7512	-4.16459	1.33213	-2.68711	0.00720738	0.214257	-17.9335	C4orf22	FALSE		19.833	4.67436	162.318	4.24417	239.411	0	0	7.84464	0	0.992685	0.511768	0.44843	0	0	2.22432	5.9776	0	0.741647
ENSBTAG00000024426	430.759	-2.21299	0.606923	-2.68237	0.00731031	0.216519	-4.63635	PPP1R9A	FALSE		1292.75	768.154	2220.13	120.252	1223.56	231.122	66.768	348.302	83.5009	256.113	86.4888	151.569	219.762	74.3054	84.5243	328.768	146.417	51.1737
ENSBTAG00000012647	15.4677	-4.01731	1.27952	-2.68249	0.0073076	0.216519	-16.1931		FALSE		60.4006	95.0454	57.6658	0.707362	47.8822	0	0	3.13786	0	0	0.511768	2.69058	3.18496	0	2.22432	3.98506	0.982661	0
ENSBTAG00000004038	473.477	-1.99686	0.526557	-2.6813	0.00733359	0.216811	-3.9913	ABAT	FALSE		1280.13	185.416	1742.79	248.284	2098.26	510.063	115.731	467.541	220.068	232.288	153.019	280.717	132.176	91.193	256.909	111.582	137.573	258.835
ENSBTAG00000013116	1270.28	-2.0499	0.546677	-2.67965	0.00736989	0.217486	-4.14079	PLCB4	FALSE		4910.48	1031.48	7129.2	716.558	2290.65	518.032	403.576	610.313	916.949	637.304	763.558	606.278	235.687	307.354	524.941	221.171	351.793	689.732
ENSBTAG00000003893	89.6847	-2.03992	0.543163	-2.67861	0.00739288	0.217766	-4.11223		FALSE		277.662	65.4411	454.919	47.3933	311.234	27.4513	26.7072	47.0678	43.7014	49.6342	36.3355	25.5605	30.2571	31.5235	31.1405	33.873	37.3411	37.0824
ENSBTAG00000008605	26.9578	-3.02334	0.910674	-2.67751	0.0074171	0.218082	-8.13049	DNAH2	FALSE		28.848	4.67436	181.54	4.95154	205.209	5.31315	1.48373	4.70678	2.34115	1.98537	3.58238	4.4843	4.77744	11.2584	6.67297	9.96266	1.96532	1.48329
ENSBTAG00000036078	1485.79	2.22991	0.614555	2.67658	0.00743777	0.218292	4.69104	EMP1	FALSE		174.891	308.508	186.88	1230.81	143.646	461.359	10503.4	437.731	836.57	1061.18	764.07	408.52	1304.24	6890.14	522.716	1237.36	9128.92	861.794
ENSBTAG00000015197	7.81956	-4.32291	1.39704	-2.67558	0.00745993	0.218533	-20.0136	KLHDC8A	FALSE		45.9766	28.0462	4.27154	0	53.8674	0.885526	0	0	0	1.98537	0.511768	0.89686	3.18496	1.12584	0	0	0	0
ENSBTAG00000013507	2.51331	3.83201	1.21384	2.67499	0.00747305	0.218533	14.2413	SPRR3	FALSE		0	0	0	0.707362	0	0	1.48373	0	0	0.992685	0	0.44843	4.77744	2.25168	2.22432	29.888	0.982661	1.48329
ENSBTAG00000045789	4.94511	-2.88301	0.859831	-2.67263	0.00752601	0.219683	-7.37685		FALSE		19.833	0	14.9504	2.82945	25.6512	1.77105	2.96747	6.27571	5.46267	0.992685	0.511768	1.79372	0	3.37752	1.11216	0	0	1.48329
ENSBTAG00000002110	28.777	-3.69719	1.16474	-2.67201	0.00753986	0.21969	-12.9707	DMGDH	FALSE		216.36	51.418	46.9869	2.12209	143.646	1.77105	0	17.2582	1.56076	6.94879	1.5353	0.44843	0	2.25168	1.11216	0	24.5665	0
ENSBTAG00000000300	20.9102	-2.20986	0.608329	-2.67102	0.00756217	0.219943	-4.6263	KIAA2022	FALSE		50.4841	26.4881	106.788	4.24417	80.3736	15.0539	4.4512	17.2582	5.46267	9.92685	7.16476	5.38116	4.77744	4.50336	10.0095	9.96266	5.89597	8.15812
ENSBTAG00000014261	12304.7	2.05452	0.550541	2.66922	0.00760277	0.220726	4.15404	TARS	FALSE		4008.07	3923.35	7347.05	5192.04	2736.98	3132.99	9122	5869.36	5002.25	4895.92	5243.58	4886.54	19754.7	8107.17	6685.21	105809	15025.9	4741.35
ENSBTAG00000014575	237.152	-2.46456	0.704687	-2.66723	0.00764786	0.221637	-5.5196	COL4A5	FALSE		663.505	1151.45	665.292	88.4203	885.82	48.7039	22.256	75.3085	28.8741	98.2758	47.5944	31.3901	30.2571	124.968	27.8041	91.6565	155.26	31.8908
ENSBTAG00000012407	40.8572	-4.35383	1.41749	-2.6588	0.00784204	0.226857	-20.4471	FOXA2	FALSE		239.799	26.4881	69.4125	0	362.536	0	2.96747	0	1.56076	3.97074	3.58238	0	0	1.12584	1.11216	19.9253	2.94798	0
ENSBTAG00000001696	7.36907	-4.0879	1.31831	-2.65711	0.0078813	0.227585	-17.0052	RBM46	FALSE		12.621	9.34873	51.2585	4.95154	45.317	0.885526	0	0	0	1.98537	0	2.69058	1.59248	0	0	1.99253	0	0
ENSBTAG00000004716	112.303	2.75465	0.820673	2.64374	0.00819957	0.236353	6.74887	RETN	FALSE		0.901501	65.4411	1.06788	35.3681	2.56512	11.5118	87.5403	18.8271	44.4818	48.6416	63.4593	33.1838	1237.36	48.4111	80.0757	5369.87	120.867	71.9398
ENSBTAG00000038532	1050.89	-2.85458	0.859398	-2.6409	0.00826868	0.23792	-7.23293		FALSE		7437.39	1182.61	3227.15	52.3448	3821.17	486.154	29.6747	434.593	93.6458	266.04	89.0477	443.497	283.462	147.485	50.0473	781.072	21.6185	68.9732
ENSBTAG00000012211	335.996	-1.96142	0.522322	-2.63519	0.00840914	0.241531	-3.89444	HOXA5	FALSE		815.859	1397.63	1057.21	159.156	841.358	163.822	68.2518	251.028	131.885	131.034	98.7713	200.448	184.728	95.6964	113.441	139.477	100.231	97.8974
ENSBTAG00000017329	738.935	-2.10533	0.577664	-2.63187	0.00849168	0.243468	-4.30298	GMNN	FALSE		1956.26	356.81	2360.02	340.241	4635.16	182.418	341.259	535.004	228.652	279.937	263.561	242.152	222.947	367.024	248.012	173.35	365.55	202.47
ENSBTAG00000008328	17.1574	3.51712	1.11991	2.61819	0.00883986	0.253002	11.4488		FALSE		0	1.55812	0	4.24417	0	0	19.2885	0	4.68229	0.992685	2.55884	0.89686	17.5173	37.1527	3.33649	173.35	40.2891	2.96659
ENSBTAG00000012104	286.85	-2.64296	0.787435	-2.6135	0.00896203	0.256045	-6.24613	FOXA3	FALSE		1876.93	339.67	1043.32	30.4166	990.99	68.1855	23.7397	94.1357	28.0938	79.4148	23.0296	42.6009	135.361	76.5571	38.9257	219.179	24.5665	28.1826
ENSBTAG00000012638	59415.8	2.86391	0.872901	2.61073	0.009035	0.257673	7.27984	S100A12	FALSE		2076.16	2262.39	12271.1	7077.16	2483.89	3171.95	81246.3	30553.3	8791.78	6793.94	5059.85	4929.59	92312.9	64410.4	13640.7	594942	129888	7572.22
ENSBTAG00000017468	2294.12	-1.92086	0.513444	-2.60176	0.00927455	0.263574	-3.78649	NUCB2	FALSE		7946.73	2228.11	11414.6	870.763	4442.78	1375.22	633.554	3445.37	678.152	1055.22	744.111	979.82	1232.58	802.724	946.45	1167.62	685.898	644.491
ENSBTAG00000003961	179.446	2.12686	0.592561	2.60203	0.0092675	0.263574	4.36765	SNX20	FALSE		15.3255	23.3718	23.4935	107.519	31.6364	48.7039	209.206	75.3085	99.1085	84.3782	85.9771	74.8878	235.687	230.797	142.357	1331.01	331.157	80.0979
ENSBTAG00000018300	172.233	-2.15146	0.602914	-2.59814	0.00937303	0.264509	-4.44276		FALSE		82.9381	894.362	129.214	123.081	192.384	609.242	25.2235	285.545	130.324	157.837	194.472	109.865	22.2947	33.7752	36.7013	19.9253	22.6012	30.4075
ENSBTAG00000004685	73.7564	-1.9963	0.543186	-2.59819	0.00937166	0.264509	-3.98975	SRGAP3	FALSE		164.975	37.3949	258.428	56.589	397.593	52.246	13.3536	54.9125	42.921	27.7952	34.8002	28.2511	36.6271	24.7685	16.6824	15.9403	29.4798	34.8574
ENSBTAG00000001293	51.0171	-2.09601	0.581283	-2.59943	0.0093378	0.264509	-4.27524	MAATS1	FALSE		146.043	99.7198	211.441	16.9767	188.108	35.421	7.41867	32.9475	11.7057	23.8244	14.8413	20.6278	7.9624	11.2584	28.9162	21.9179	20.6359	18.5412
ENSBTAG00000000749	2.4187	-3.41782	1.09026	-2.5983	0.00936854	0.264509	-10.6872	LMNTD1	FALSE		0.901501	4.67436	9.61096	2.12209	11.1155	7.96973	0	1.56893	0	2.97805	0	0	0	0	1.11216	0	0	1.48329
ENSBTAG00000002631	517.803	-2.69146	0.811509	-2.59573	0.00943905	0.265908	-6.45965	SCNN1A	FALSE		2524.2	574.947	2303.43	50.2227	2382.14	143.455	22.256	103.549	49.1641	137.983	90.583	89.2376	200.653	54.0403	50.0473	440.35	58.9597	45.2405
ENSBTAG00000037537	44.0867	2.78	0.846336	2.59353	0.0094995	0.267145	6.86853		FALSE		0	0	0	38.1976	11.1155	11.5118	13.3536	9.41357	33.5564	3.97074	46.0591	2.69058	30.2571	30.3977	70.0662	223.164	220.116	49.6904
ENSBTAG00000021327	95.6156	-4.4383	1.48787	-2.58981	0.00960285	0.268828	-21.6801	DAW1	FALSE		99.1651	37.3949	728.297	1.41472	767.825	0	1.48373	21.965	0	0.992685	1.5353	0.89686	9.55488	0	0	49.8133	0	0.741647
ENSBTAG00000048263	4.98711	-5.29263	1.81738	-2.59033	0.00958834	0.268828	-39.1958	LRRC56	FALSE		14.424	10.9068	4.27154	0	57.2876	0.885526	0	0	0	0	0	0	0	0	0	1.99253	0	0
ENSBTAG00000047490	3.08848	-4.29071	1.43101	-2.58958	0.00960933	0.268828	-19.5719		FALSE		6.31051	24.9299	16.0183	0.707362	4.27519	0.885526	0	1.56893	0	0	0	0.89686	0	0	0	0	0	0
ENSBTAG00000011043	3225.62	2.17326	0.61375	2.58779	0.00965946	0.269763	4.5104	RAC2	FALSE		723.905	440.948	608.694	1694.13	973.034	678.313	3925.96	861.342	1697.33	994.67	1213.91	1032.29	3298.03	5137.21	1413.56	28319.9	3678.1	1369.82
ENSBTAG00000047766	1512.06	2.53411	0.753897	2.58538	0.00972718	0.270717	5.7922	G0S2	FALSE		737.428	501.715	262.7	113.178	704.552	243.52	1470.38	203.961	284.059	309.718	155.578	237.22	16998.1	1685.38	648.391	133071	1753.07	294.434
ENSBTAG00000004572	110.633	-2.4397	0.717375	-2.5854	0.00972657	0.270717	-5.42529	RNF183	FALSE		237.095	119.975	423.95	22.6356	723.363	54.0171	4.4512	76.8775	12.4861	59.5611	19.4472	28.6995	27.0722	79.9346	18.9068	57.7834	11.7919	13.3497
ENSBTAG00000001710	227.741	-1.96842	0.535542	-2.58321	0.0097886	0.271672	-3.91338	CMTM8	FALSE		741.034	565.598	689.853	75.6878	815.707	126.63	35.6096	134.928	95.2066	123.093	87.5124	103.587	106.696	76.5571	80.0757	101.619	35.3758	104.572
ENSBTAG00000047551	3.70056	-2.85299	0.878052	-2.58298	0.00979513	0.271672	-7.22496	IFN-tau-c1	FALSE		19.833	6.23248	17.0862	2.82945	5.98527	1.77105	0	0	3.12153	3.97074	2.04707	0.89686	0	0	1.11216	0	0.982661	0.741647
ENSBTAG00000033526	9.90534	-4.63147	1.56795	-2.58075	0.00985871	0.272966	-24.7864	GNG13	FALSE		98.2636	15.5812	34.1723	0	20.5209	0	0	1.56893	0.780382	0	0	0.44843	0	0	0	5.9776	0.982661	0
ENSBTAG00000017063	238.07	-1.85439	0.492083	-2.57963	0.00989058	0.27338	-3.616	EPB41L4B	FALSE		466.076	615.458	873.53	89.835	691.726	300.193	53.4144	177.289	100.669	140.961	192.937	88.3407	93.9564	64.1729	98.9824	125.53	46.1851	66.0066
ENSBTAG00000010606	653.461	2.24171	0.64253	2.57842	0.00992539	0.273873	4.72957	PPP1R3B	FALSE		228.08	141.789	238.138	153.498	231.715	196.587	678.066	152.186	191.974	246.186	187.307	121.525	764.391	694.643	182.395	5971.62	1250.93	131.272
ENSBTAG00000015027	7.84607	-2.8079	0.863151	-2.57534	0.0100142	0.275853	-7.00267		FALSE		19.833	9.34873	30.9687	5.6589	49.5922	0	2.96747	6.27571	2.34115	0	1.02354	2.69058	0	2.25168	1.11216	1.99253	2.94798	2.22494
ENSBTAG00000024647	6.02787	2.59899	0.78288	2.57254	0.0100956	0.277619	6.05862		FALSE		1.803	4495.18	0	3.53681	0	0	2.96747	1.56893	2.34115	2.97805	7.16476	3.13901	33.4421	0	12.2338	21.9179	10.8093	1.48329
ENSBTAG00000020522	1.77124	-3.77008	1.2386	-2.57151	0.0101258	0.277976	-13.6429	TCP11X2	FALSE		9.01501	12.465	252.021	0.707362	214.615	0	0	4.70678	1.56076	0.992685	0.511768	0	0	0	0	0	0	0
ENSBTAG00000014439	216.603	2.81716	0.868941	2.56883	0.0102043	0.279656	7.04775	KMO	FALSE		3.606	37.3949	2.13577	55.8816	6.84031	4.42763	351.645	18.8271	39.7995	67.5026	54.2474	34.5291	805.795	181.26	95.6459	1590.04	476.591	72.6814
ENSBTAG00000008448	888.529	-1.73439	0.447544	-2.56821	0.0102224	0.279679	-3.32738	MEIS1	FALSE		1802.1	1827.68	2377.11	539.717	2385.56	1408.87	175.081	1313.19	390.191	676.018	483.621	569.506	297.794	235.301	581.661	223.164	130.694	576.26
ENSBTAG00000019726	120.799	-3.15307	1.00038	-2.56709	0.0102557	0.280115	-8.89546	ANKEF1	FALSE		402.971	130.882	490.159	10.6104	844.778	7.96973	4.4512	73.7396	3.90191	23.8244	4.60591	3.58744	98.7338	0	15.5703	43.8357	11.7919	2.96659
ENSBTAG00000015309	88.7581	-2.08464	0.585393	-2.56177	0.0104142	0.283962	-4.24169		FALSE		187.512	26.4881	290.465	96.2013	513.878	57.5592	31.1584	80.0153	19.5096	41.6928	16.3766	69.9551	50.9594	31.5235	18.9068	15.9403	29.4798	20.0245
ENSBTAG00000023192	4.39345	-3.66967	1.20458	-2.56079	0.0104435	0.284281	-12.7257		FALSE		1.803	3.11624	33.1044	0.707362	29.0713	0.885526	0	3.13786	0	1.98537	0.511768	0.44843	3.18496	1.12584	0	0	0	0
ENSBTAG00000017810	435.803	-2.01247	0.5578	-2.5591	0.0104943	0.284559	-4.03472	EFHC1	FALSE		715.792	391.088	1751.33	289.311	2442.84	180.647	112.764	290.252	163.88	209.457	178.607	156.502	119.436	184.638	234.666	57.7834	105.145	260.318
ENSBTAG00000037964	86.1969	1.84193	0.491422	2.55774	0.0105356	0.284559	3.58489	HIST3H2A	FALSE		18.9315	12.465	26.6971	83.4687	34.2015	17.7105	363.515	47.0678	57.7483	24.8171	50.6651	79.3721	417.23	176.757	41.15	5086.93	252.544	57.8485
ENSBTAG00000012140	32.7208	-3.94472	1.31366	-2.55753	0.0105419	0.284559	-15.3986	ADGRG7	FALSE		355.191	43.6274	91.8381	0.707362	55.5775	0.885526	0	10.9825	0	0	2.55884	0.89686	9.55488	0	2.22432	13.9477	0.982661	0
ENSBTAG00000016515	29.6371	-2.09709	0.591033	-2.55839	0.0105159	0.284559	-4.27846	EFNA5	FALSE		46.8781	154.254	50.1906	7.78098	38.4767	68.1855	4.4512	39.2232	5.46267	32.7586	5.62945	13.0045	11.1474	9.00672	5.56081	29.888	7.86129	3.70824
ENSBTAG00000004407	6.89469	-3.67317	1.20722	-2.55809	0.010525	0.284559	-12.7566	KCNK2	FALSE		10.818	9.34873	72.6161	0.707362	12.8256	4.42763	0	1.56893	0	2.97805	0	0	0	0	1.11216	5.9776	0.982661	0.741647
ENSBTAG00000008556	21.9266	1.9292	0.525889	2.55605	0.0105868	0.285297	3.80844	POU2F2	FALSE		2.7045	4.67436	4.27154	9.90307	3.42015	9.74078	38.5771	6.27571	6.24306	11.9122	13.306	14.7982	42.997	45.0336	16.6824	101.619	43.2371	19.2828
ENSBTAG00000015341	49.6917	-1.99212	0.551136	-2.55313	0.0106759	0.287218	-3.97822	DEPTOR	FALSE		167.679	57.6505	221.052	21.2209	138.516	68.1855	10.3861	25.1028	17.1684	18.861	30.1943	17.0403	11.1474	14.6359	22.2432	9.96266	16.7052	26.6993
ENSBTAG00000016017	103.642	-2.30589	0.674716	-2.55053	0.0107558	0.288885	-4.94471	CCDC40	FALSE		177.596	66.9992	365.217	51.6374	773.81	49.5894	25.2235	29.8096	37.4583	29.7805	42.9885	61.8834	25.4797	16.8876	42.2622	5.9776	11.7919	51.1737
ENSBTAG00000004476	69.1981	-1.69177	0.434285	-2.54849	0.0108189	0.290097	-3.23053	ADHFE1	FALSE		35.1585	74.7898	151.64	31.8313	171.863	229.351	31.1584	189.84	35.8976	46.6562	24.5649	33.6323	22.2947	41.6561	33.3649	37.8581	20.6359	33.3741
ENSBTAG00000004196	2288.94	2.56508	0.777381	2.54711	0.0108619	0.290768	5.91786	FMNL1	FALSE		54.0901	157.37	59.8015	672.701	232.57	508.292	3679.66	357.716	748.386	714.733	878.706	531.39	3157.89	3293.08	781.85	20788.1	3866.77	717.915
ENSBTAG00000003867	1.56627	3.79079	1.25897	2.54636	0.0108853	0.290912	13.8401		FALSE		0	0	0	0	0	0	1.48373	0	0	0	1.02354	0.89686	3.18496	6.75504	0	7.97013	6.87863	0
ENSBTAG00000008096	316.349	2.11618	0.601475	2.54571	0.0109056	0.290972	4.33545	EDN1	FALSE		85.6426	74.7898	91.8381	108.934	101.75	57.5592	451.055	90.9978	83.5009	128.056	152.507	79.3721	345.568	287.089	166.824	2662.02	592.545	134.238
ENSBTAG00000006193	1117.48	2.29117	0.67041	2.54497	0.0109287	0.291109	4.89454	IRAK2	FALSE		138.831	258.648	289.397	324.679	174.428	242.634	1786.42	263.58	284.059	329.571	290.684	246.637	1856.83	1165.24	419.285	9500.39	2208.04	335.225
ENSBTAG00000022622	1310.7	2.25673	0.657789	2.54144	0.0110397	0.29358	4.77907	CISH	FALSE		380.434	338.112	149.504	260.309	466.851	330.301	1976.33	134.928	464.327	390.125	378.708	361.883	1758.1	1930.82	606.128	11947.2	1040.64	677.866
ENSBTAG00000004043	2140.98	2.84296	0.88887	2.54026	0.0110771	0.294089	7.1749		FALSE		19.833	252.416	5.33942	215.745	294.988	458.702	3537.22	144.341	398.775	391.118	390.991	203.139	3715.26	3887.53	526.053	19429.2	3485.5	1181.44
ENSBTAG00000013638	47.7054	-2.24101	0.652101	-2.53951	0.0111009	0.294238	-4.72729	IQCH	FALSE		66.7111	37.3949	334.248	12.7325	193.239	16.825	8.9024	34.5164	10.145	18.861	9.7236	15.2466	14.3323	19.1393	16.6824	23.9104	18.6706	7.41647
ENSBTAG00000005871	1084.82	-2.26164	0.660653	-2.53786	0.0111533	0.295142	-4.79538	MECOM	FALSE		4172.15	646.62	5560.47	275.164	3944.29	415.311	75.6704	936.65	225.53	481.452	350.049	274.888	582.848	208.28	187.955	723.289	261.388	204.695
ENSBTAG00000021647	1490.1	3.19876	1.03014	2.53728	0.0111717	0.295145	9.18167	FCAR	FALSE		3.606	73.2317	4.27154	337.412	21.376	39.8486	2175.15	62.7571	249.722	247.179	105.424	109.417	2071.82	2439.7	301.396	15964.2	2468.45	146.846
ENSBTAG00000019332	11.4178	-2.88877	0.90847	-2.53588	0.0112165	0.295845	-7.40638	SLC9C1	FALSE		10.818	7.79061	91.8381	3.53681	61.5628	3.5421	2.96747	1.56893	1.56076	0.992685	4.09415	3.13901	1.59248	3.37752	0	0	4.91331	2.22494
ENSBTAG00000004547	2455.16	2.88183	0.906407	2.53399	0.0112771	0.296957	7.37084	OLR1	FALSE		8.11351	15601.5	36.3081	1380.77	44.462	32.7644	2498.61	224.357	540.805	577.743	597.745	586.547	10504	1745.05	629.484	19775.9	3564.11	381.948
ENSBTAG00000015154	19497.9	1.85967	0.504186	2.52817	0.0114658	0.297558	3.62924		FALSE		4781.56	9375.22	6602.73	11629.7	5135.36	4826.11	21168.4	7370.82	10369.7	8651.25	12157.6	9030.94	39708.5	15867.6	11579.8	136361	26052.3	10293.3
ENSBTAG00000009768	1126.73	2.10523	0.601092	2.52911	0.0114353	0.297558	4.30265	IFIT3	FALSE		87.4456	1129.64	215.713	392.586	250.526	215.183	7256.94	604.037	287.181	307.732	239.508	481.166	3775.77	3090.43	2155.37	92989.5	4735.44	160.196
ENSBTAG00000002455	1686.76	2.15643	0.620804	2.53128	0.0113648	0.297558	4.45809	KLHL8	FALSE		566.143	548.459	964.3	517.082	753.289	426.823	912.496	924.099	515.052	520.167	522.004	450.672	4194.59	573.053	579.436	15199	1798.27	396.781
ENSBTAG00000015406	243.604	-2.54507	0.774802	-2.52977	0.0114136	0.297558	-5.83638	ZNF750	FALSE		1091.72	179.184	1395.73	29.0019	743.883	118.66	5.93494	166.306	26.533	97.2831	37.8708	40.3587	122.621	15.7618	35.5892	203.238	31.4452	43.7572
ENSBTAG00000017674	181.187	2.17674	0.629189	2.52984	0.0114115	0.297558	4.52132	SCNN1D	FALSE		130.718	112.185	151.64	26.1724	84.6488	24.7947	94.959	14.1204	33.5564	32.7586	61.4122	65.4708	345.568	203.777	67.8419	1486.43	237.804	87.5144
ENSBTAG00000043950	42.6679	-2.00479	0.561493	-2.52859	0.0114521	0.297558	-4.0133	LCA5	FALSE		51.3856	51.418	128.146	17.6841	277.887	37.1921	13.3536	31.3786	10.9253	20.8464	15.8648	17.9372	14.3323	7.88088	16.6824	17.9328	24.5665	12.608
ENSBTAG00000009673	20.3046	-2.29205	0.674414	-2.53116	0.0113687	0.297558	-4.89751	SLC9B1	FALSE		37.8631	87.2548	65.141	9.19571	72.6783	12.3974	0	15.6893	7.02344	6.94879	2.04707	9.86546	12.7398	4.50336	5.56081	3.98506	2.94798	9.64141
ENSBTAG00000047024	6.14551	-3.74168	1.24739	-2.53062	0.0113861	0.297558	-13.377		FALSE		3.606	6.23248	46.9869	1.41472	40.1868	2.65658	0	3.13786	0	0	0	1.34529	3.18496	1.12584	0	0	0	0.741647
ENSBTAG00000045704	5.83426	-3.86566	1.29705	-2.52932	0.0114284	0.297558	-14.5774	IGSF11	FALSE		27.9465	3.11624	21.3577	0.707362	44.462	0	0	0	0.780382	0.992685	0	1.79372	0	1.12584	0	1.99253	0	0.741647
ENSBTAG00000008463	24.5241	3.40364	1.11695	2.52351	0.0116189	0.301048	10.5828	SLC22A14	FALSE		0	9.34873	0	2.82945	2.56512	0	31.1584	0	1.56076	0	1.5353	3.58744	95.5488	28.146	11.1216	197.261	53.0637	3.70824
ENSBTAG00000032125	16.8294	2.02381	0.5713	2.51848	0.0117861	0.304891	4.06656		FALSE		4.50751	1.55812	3.20365	3.53681	11.1155	3.5421	13.3536	4.70678	13.2665	10.9195	10.2354	13.9013	12.7398	24.7685	6.67297	123.537	26.5319	14.8329
ENSBTAG00000016906	340.341	2.3918	0.717677	2.51756	0.011817	0.305199	5.2481	CYP27B1	FALSE		11.7195	204.114	12.8146	95.4939	9.40542	94.7512	439.185	105.118	75.6971	131.034	61.924	88.3407	2543.19	520.138	369.238	824.908	332.14	206.92
ENSBTAG00000009353	1356.93	2.1176	0.60903	2.51645	0.0118543	0.305674	4.3397	EVI2B	FALSE		130.718	116.859	172.997	814.881	348.001	332.958	1753.77	680.915	518.954	591.64	598.257	504.932	3336.25	1803.6	737.363	8541.98	3027.58	413.098
ENSBTAG00000016554	138.558	-2.21171	0.646898	-2.51463	0.0119156	0.306323	-4.63225	C3orf52	FALSE		271.352	99.7198	927.992	38.1976	469.416	65.5289	34.1259	112.963	26.533	79.4148	23.5413	54.7085	101.919	47.2853	36.7013	67.7461	29.4798	7.41647
ENSBTAG00000000930	70.1928	3.05546	0.982456	2.51458	0.0119174	0.306323	8.31355		FALSE		0	4.67436	0	4.95154	2.56512	90.3236	729.997	0	21.8507	1.98537	18.9354	27.3542	58.9218	340.004	106.768	19.9253	420.579	106.056
ENSBTAG00000031261	91.6971	-1.90757	0.526111	-2.51386	0.0119419	0.306466	-3.75176	REPS2	FALSE		224.474	77.9061	355.606	72.1509	416.404	53.1315	38.5771	64.3261	27.3134	29.7805	23.0296	31.8385	44.5895	39.4044	25.5797	35.8656	63.873	26.6993
ENSBTAG00000045867	175.891	-1.92037	0.531966	-2.51026	0.0120641	0.309109	-3.78521		FALSE		640.967	133.998	801.981	84.8835	571.166	52.246	66.768	106.687	81.1597	73.4587	56.8063	65.4708	65.2917	73.1796	82.3	67.7461	73.6996	68.2316
ENSBTAG00000013555	684.611	2.09416	0.601826	2.50764	0.0121539	0.310918	4.26979	ACVR1B	FALSE		237.996	395.763	237.07	157.742	394.173	182.418	608.331	131.79	241.138	203.5	241.043	186.995	955.488	591.066	202.414	5832.14	1317.75	206.178
ENSBTAG00000003632	241.999	-1.81997	0.493942	-2.50024	0.012411	0.316605	-3.53074	CYP39A1	FALSE		414.691	958.245	871.394	123.788	558.34	144.341	50.4469	210.236	110.034	109.195	101.842	84.3049	146.508	55.1662	98.9824	125.53	100.231	92.7059
ENSBTAG00000010939	8.38787	-2.43945	0.741746	-2.50011	0.0124155	0.316605	-5.42433	CXorf58	FALSE		15.3255	29.6043	32.0365	6.36626	34.2015	0.885526	2.96747	1.56893	4.68229	4.96342	4.09415	4.4843	0	3.37752	0	1.99253	2.94798	1.48329
ENSBTAG00000008253	290.951	-2.43458	0.740304	-2.4984	0.0124754	0.317143	-5.40606	EXPH5	FALSE		669.815	197.881	2132.57	41.027	949.093	139.913	20.7723	265.149	47.6033	96.2904	37.3591	74.8878	194.283	45.0336	32.2527	199.253	77.6302	16.3162
ENSBTAG00000034442	137.221	-1.75213	0.467256	-2.49783	0.0124955	0.317143	-3.36855	LNP1	FALSE		319.131	162.045	521.128	72.8583	493.357	135.485	57.8656	101.98	50.7248	80.4075	41.965	69.5067	109.881	38.2786	73.4027	49.8133	49.1331	43.0155
ENSBTAG00000019053	126.082	-1.86045	0.51061	-2.49789	0.0124935	0.317143	-3.6312	MAP9	FALSE		381.335	40.5112	562.775	86.2982	324.06	122.203	28.1909	144.341	75.6971	95.2978	62.4357	90.1345	63.6992	34.901	44.4865	33.873	17.6879	61.5567
ENSBTAG00000000507	320.961	1.73248	0.459712	2.49609	0.0125572	0.3178	3.32299	NR4A1	FALSE		42.3706	162.045	18.154	203.013	94.9093	119.546	1817.57	73.7396	211.484	324.608	395.085	237.22	751.651	1017.76	254.685	7555.68	621.042	591.835
ENSBTAG00000010573	38.8582	-2.23637	0.661612	-2.49599	0.0125608	0.3178	-4.71211	FAM227A	FALSE		91.0516	18.6975	233.867	23.343	153.052	11.5118	8.9024	14.1204	23.4115	20.8464	10.2354	30.4933	4.77744	23.6426	7.78513	7.97013	12.7746	2.96659
ENSBTAG00000002845	5.37675	2.45235	0.749124	2.49271	0.0126771	0.32024	5.47308	CDH10	FALSE		0	1.55812	0	2.82945	0	0	7.41867	3.13786	0.780382	2.97805	2.04707	6.72645	14.3323	6.75504	2.22432	19.9253	21.6185	4.44988
ENSBTAG00000012718	85.1872	-2.29978	0.688427	-2.49086	0.0127434	0.321412	-4.92381	XK	FALSE		283.071	76.3479	432.493	14.1472	376.217	23.9092	11.8699	50.2057	20.2899	28.7879	19.959	22.8699	46.1819	7.88088	18.9068	63.761	18.6706	17.7995
ENSBTAG00000034090	62.9147	-2.11621	0.615305	-2.48854	0.012827	0.323015	-4.33554		FALSE		165.876	48.3018	473.073	29.7092	100.039	30.1079	10.3861	47.0678	33.5564	18.861	19.959	40.3587	28.6647	12.3842	22.2432	7.97013	15.7226	28.1826
ENSBTAG00000047395	3.19577	-4.15826	1.43833	-2.48431	0.0129802	0.325352	-17.855	APOBEC4	FALSE		14.424	17.1393	333.18	0	532.689	0	0	15.6893	0	1.98537	0	0	1.59248	0	0	1.99253	0	0
ENSBTAG00000017157	16.2691	-2.7169	0.857826	-2.48524	0.0129465	0.325352	-6.5746	CCDC110	FALSE		54.9916	38.953	85.4308	15.562	52.1573	2.65658	2.96747	1.56893	7.02344	0.992685	6.65299	9.41703	0	0	5.56081	1.99253	0.982661	5.93318
ENSBTAG00000013509	11.0427	-2.58686	0.805633	-2.48483	0.0129614	0.325352	-6.00789	TTC16	FALSE		22.5375	3.11624	36.3081	4.24417	91.4891	6.19868	4.4512	1.56893	1.56076	3.97074	3.07061	3.58744	1.59248	0	2.22432	3.98506	5.89597	2.96659
ENSBTAG00000044092	87.9672	-1.94395	0.54719	-2.48351	0.0130094	0.325577	-3.84758	IQCK	FALSE		187.512	207.23	271.243	48.1006	354.841	62.8723	8.9024	70.6018	37.4583	62.5392	51.6886	27.3542	57.3293	36.0269	42.2622	5.9776	31.4452	20.0245
ENSBTAG00000017715	321.246	-2.60559	0.814482	-2.48083	0.0131077	0.32753	-6.08641	HOMER2	FALSE		1363.07	342.787	1581.54	40.3196	1368.92	63.7578	10.3861	227.495	24.1918	86.3636	33.2649	54.7085	232.502	38.2786	84.5243	185.305	35.3758	9.64141
ENSBTAG00000014420	72.3771	1.75956	0.473583	2.48015	0.0131325	0.327643	3.38595	AGER	FALSE		38.7646	32.7205	22.4256	55.1743	19.6659	20.3671	65.2843	10.9825	49.1641	34.744	48.618	83.408	85.994	111.458	28.9162	446.327	47.1677	101.606
ENSBTAG00000019266	16.873	-2.3223	0.701282	-2.47732	0.0132372	0.329745	-5.0013		FALSE		4.50751	14.0231	8.54308	19.0988	4.27519	72.6131	1.48373	100.411	6.24306	31.7659	6.14122	8.9686	1.59248	5.6292	10.0095	1.99253	1.96532	4.44988
ENSBTAG00000024928	3526.97	1.96872	0.558687	2.47674	0.0132588	0.329774	3.91422	TNFRSF1B	FALSE		1149.41	450.297	1102.06	1445.14	1737.44	1430.12	4204.9	828.394	1522.53	1494.98	1915.04	1320.18	5173.97	4300.71	1629.32	28212.3	3902.15	1666.48
ENSBTAG00000034885	429.664	2.39421	0.731094	2.47466	0.0133363	0.330095	5.25689	RGCC	FALSE		4.50751	40.5112	12.8146	359.34	21.376	89.4381	2756.78	169.444	287.961	270.01	275.843	231.838	219.762	2303.47	363.677	284.932	2391.8	177.254
ENSBTAG00000016147	417.95	-1.86519	0.517172	-2.47537	0.0133098	0.330095	-3.64317		FALSE		658.096	303.834	1774.82	317.606	1946.92	243.52	106.829	429.886	213.044	174.713	193.448	239.91	181.543	88.9414	271.368	101.619	98.2661	178.737
ENSBTAG00000031967	85.1449	-2.79706	0.893787	-2.47493	0.0133263	0.330095	-6.95022	AMPH	FALSE		27.045	4.67436	6.40731	51.6374	20.5209	491.467	37.0933	476.954	6.24306	253.135	31.7296	41.2556	1.59248	39.4044	27.8041	11.9552	2.94798	0.741647
ENSBTAG00000012979	41.3	-2.38476	0.72741	-2.4742	0.0133535	0.330095	-5.22256	ZMYND12	FALSE		64.9081	45.1855	178.337	5.6589	283.018	22.1381	4.4512	26.6718	7.02344	6.94879	8.70006	10.3139	17.5173	9.00672	13.3459	7.97013	28.4972	3.70824
ENSBTAG00000001273	378.556	2.30716	0.6966	2.47224	0.0134269	0.330391	4.94909	NLRP3	FALSE		7.21201	113.743	23.4935	182.499	25.6512	124.859	394.673	189.84	143.59	168.756	180.142	125.56	3425.43	443.581	254.685	39456.1	645.608	159.454
ENSBTAG00000017670	1834.47	2.61816	0.822329	2.47244	0.0134193	0.330391	6.13967		FALSE		40.5676	2242.14	136.689	463.322	87.2139	168.25	1511.92	335.751	244.26	356.374	257.931	695.515	1968.31	2410.42	516.043	19355.5	2023.3	206.92
ENSBTAG00000010057	30.0324	2.64407	0.832607	2.47304	0.0133968	0.330391	6.25095	GZMB	FALSE		4.50751	1.55812	4.27154	12.0252	11.9705	4.42763	8.9024	23.5339	7.80382	10.9195	4.60591	61.8834	6.36992	135.101	0	231.134	7.86129	3.70824
ENSBTAG00000019822	794.432	-2.21348	0.658905	-2.47149	0.013455	0.330578	-4.63792	TPPP3	FALSE		408.38	235.276	1335.92	205.135	6781.31	1306.15	761.155	480.092	188.072	494.357	311.667	125.112	47.7744	708.153	136.796	278.954	344.914	150.554
ENSBTAG00000019401	4.06043	-2.8896	0.933045	-2.46998	0.013512	0.331475	-7.41067		FALSE		7.21201	4.67436	25.6292	0.707362	17.9558	1.77105	1.48373	3.13786	1.56076	0.992685	0.511768	0	0	2.25168	2.22432	1.99253	0.982661	0
ENSBTAG00000017763	3736.25	1.9912	0.569697	2.46833	0.0135746	0.332003	3.97567	NFIL3	FALSE		946.576	1551.89	1328.45	1555.49	1314.19	480.84	4798.4	713.862	1753.52	1643.89	2504.08	1411.66	30080.4	3177.12	2815.99	71763	7091.87	1936.44
ENSBTAG00000015773	9.0261	-2.94506	0.956027	-2.46861	0.013564	0.332003	-7.70105	LRGUK	FALSE		14.424	14.0231	182.608	2.12209	106.025	1.77105	2.96747	1.56893	0.780382	0.992685	3.07061	1.79372	1.59248	2.25168	2.22432	3.98506	0	0.741647
ENSBTAG00000011779	1730.08	-2.07378	0.603465	-2.46705	0.0136231	0.332683	-4.20988	MAL2	FALSE		5542.43	3234.66	8008.07	591.355	5266.18	659.717	286.361	1578.34	318.396	680.982	377.173	469.506	882.234	564.046	423.734	1406.73	614.163	237.327
ENSBTAG00000008900	100.336	-2.25705	0.678041	-2.466	0.0136631	0.333157	-4.78013	CELA1	FALSE		290.283	119.975	242.41	41.7344	710.537	24.7947	40.0608	28.2407	21.8507	25.8098	25.5884	26.0089	7.9624	45.0336	21.1311	83.6863	38.3238	12.608
ENSBTAG00000026467	10.1868	-3.08714	1.01514	-2.46484	0.0137076	0.333737	-8.49812		FALSE		18.9315	20.2556	4.27154	0.707362	113.72	3.5421	1.48373	0	2.34115	2.97805	3.58238	4.4843	1.59248	3.37752	1.11216	0	0.982661	0
ENSBTAG00000006156	53.0372	2.38012	0.728533	2.46403	0.0137386	0.333988	5.20582	BST1	FALSE		2.7045	3.11624	4.27154	8.48835	5.98527	48.7039	40.0608	37.6543	21.0703	12.9049	49.6415	4.93273	469.782	57.4178	17.7946	3235.87	102.197	40.049
ENSBTAG00000018546	2212.35	-1.86477	0.520589	-2.45831	0.0139594	0.337887	-3.64209	LRBA	FALSE		6538.59	2686.2	11085.7	1030.63	5551.76	1489.45	373.901	1903.11	790.527	1199.16	744.623	786.547	1473.04	694.643	691.765	1221.42	1013.12	548.077
ENSBTAG00000037937	449.405	2.26056	0.681608	2.45825	0.0139618	0.337887	4.79178		FALSE		86.5441	66.9992	352.402	147.839	375.362	45.1618	299.714	105.118	142.81	50.6269	70.1122	485.65	1164.1	508.88	219.096	3759.91	147.399	61.5567
ENSBTAG00000008005	5.31862	-4.31846	1.51812	-2.45926	0.0139223	0.337887	-19.952	DRC7	FALSE		12.621	4.67436	67.2767	0	300.118	0	0	4.70678	0	0.992685	1.02354	0	1.59248	0	0	1.99253	0	0
ENSBTAG00000019277	9.35592	-3.4336	1.16047	-2.4547	0.0141003	0.34073	-10.8048	KCNH3	FALSE		65.8096	7.79061	21.3577	0.707362	53.8674	3.5421	0	0	0	3.97074	2.55884	2.69058	0	3.37752	0	1.99253	0	0.741647
ENSBTAG00000000202	469.277	1.66762	0.441187	2.45388	0.0141324	0.340993	3.1769	SLC25A19	FALSE		162.27	264.881	117.467	265.261	257.367	243.52	428.799	152.186	252.063	239.237	296.314	312.107	608.328	780.207	264.695	2996.77	417.631	387.882
ENSBTAG00000017879	25.4852	-1.71758	0.46199	-2.45153	0.0142251	0.342718	-3.28885	C6orf163	FALSE		43.2721	105.952	51.2585	9.19571	49.5922	23.0237	8.9024	50.2057	11.7057	15.883	6.14122	12.1076	11.1474	11.2584	16.6824	11.9552	10.8093	9.64141
ENSBTAG00000002623	3622.26	2.37042	0.728856	2.44961	0.014301	0.343522	5.1709	SAMSN1	FALSE		85.6426	389.53	166.59	2360.47	180.413	615.44	4290.96	968.029	1635.68	2000.26	2464.68	1868.16	32262.1	3190.63	2613.58	94884.4	6960.19	1183.67
ENSBTAG00000017031	3.08618	-3.1993	1.06721	-2.44965	0.0142995	0.343522	-9.1851		FALSE		16.227	14.0231	397.253	0	301.829	3.5421	2.96747	9.41357	0	0	0.511768	0.44843	0	0	0	1.99253	0.982661	0.741647
ENSBTAG00000020921	216.395	2.13714	0.635023	2.44423	0.0145161	0.346983	4.3989	PRKCB	FALSE		31.5525	57.6505	38.4438	91.2497	37.6217	148.768	140.955	153.755	71.7951	89.3416	55.271	68.6098	302.571	171.128	153.478	2028.4	212.255	42.2739
ENSBTAG00000000074	212.394	-1.71695	0.463182	-2.44386	0.0145311	0.346983	-3.28741	NFIA	FALSE		136.127	1248.06	219.984	135.814	240.266	429.48	69.7355	299.665	108.473	186.625	106.96	76.6816	113.066	50.6628	101.207	151.432	71.7343	77.1313
ENSBTAG00000003140	37.0003	-2.61771	0.831221	-2.44544	0.0144674	0.346983	-6.13773	CRYGS	FALSE		218.163	26.4881	260.564	5.6589	53.0124	4.42763	5.93494	1.56893	8.5842	4.96342	8.18829	17.9372	7.9624	6.75504	10.0095	11.9552	1.96532	11.8664
ENSBTAG00000014234	6.1573	5.8805	2.16594	2.4449	0.0144892	0.346983	58.9123	LINC00238	FALSE		0.901501	0	0	0	0	0	0	0	0	0	35.312	0	44.5895	0	30.0284	0	0	0
ENSBTAG00000021501	722.967	2.73324	0.879982	2.44123	0.0146372	0.348487	6.64948		FALSE		54.0901	65.4411	127.078	45.2712	15.3907	888.182	43.0283	7513.6	43.7014	432.811	42.9885	135.874	31725.4	1254.19	766.28	8099.64	195.55	117.922
ENSBTAG00000048246	52.8157	1.64617	0.434681	2.44126	0.014636	0.348487	3.13001		FALSE		13.5225	3550.96	11.7467	49.5154	9.40542	19.4816	31.1584	42.3611	17.9488	34.744	40.4297	43.9462	49.3669	131.723	72.2905	95.6415	220.116	25.216
ENSBTAG00000012815	1448.35	2.24925	0.682376	2.43891	0.0147315	0.349701	4.75437	CLEC12A	FALSE		27.9465	143.347	37.376	812.759	157.327	605.699	1120.22	1347.71	636.792	538.035	925.789	909.416	3431.8	877.029	1035.42	10705.9	2072.43	685.282
ENSBTAG00000021359	60.9167	-1.86582	0.525074	-2.43931	0.0147153	0.349701	-3.64474		FALSE		73.0216	190.091	246.681	36.0755	199.224	51.3605	26.7072	26.6718	27.3134	23.8244	23.0296	36.7713	9.55488	23.6426	18.9068	9.96266	40.2891	33.3741
ENSBTAG00000033429	279.148	-2.01025	0.584767	-2.4373	0.0147972	0.350745	-4.02853	FAM229B	FALSE		782.503	350.577	738.976	60.1258	1542.49	257.688	50.4469	163.169	53.8464	192.581	103.377	135.874	135.361	118.213	152.366	41.8432	99.2488	45.9821
ENSBTAG00000013108	3752.07	2.49757	0.785157	2.4359	0.0148546	0.35103	5.64732	HK2	FALSE		39.6661	693.364	89.7023	2881.79	29.9263	439.221	16027.3	749.948	2999.01	2239.5	2856.18	1276.23	2551.15	11646.8	2128.68	4614.7	28719.3	1504.8
ENSBTAG00000000820	403.851	-1.4601	0.359305	-2.43553	0.01487	0.35103	-2.75127		FALSE		404.774	1254.29	794.506	247.577	473.691	783.69	222.56	842.514	208.362	401.045	178.607	282.511	109.881	278.083	291.386	225.156	120.867	149.813
ENSBTAG00000046017	26.7379	-2.43452	0.759424	-2.43542	0.0148745	0.35103	-5.40583	POPDC3	FALSE		20.7345	4.67436	160.183	3.53681	153.907	14.1684	2.96747	40.7921	11.7057	6.94879	4.60591	8.52017	6.36992	3.37752	20.0189	1.99253	4.91331	11.8664
ENSBTAG00000046516	2.00823	3.12191	1.04248	2.43353	0.0149526	0.352357	8.70541	FUT7	FALSE		0	0	0	0.707362	0.855038	0	1.48373	0	0	0.992685	1.5353	1.34529	1.59248	4.50336	0	19.9253	0.982661	2.22494
ENSBTAG00000016061	3747.14	2.90072	0.952221	2.43191	0.0150194	0.353417	7.46797	RSAD2	FALSE		24.3405	1511.38	56.5979	1075.19	23.9411	170.021	5572.9	202.392	604.016	430.825	487.715	1038.56	2387.13	5159.73	1161.1	41867.1	5217.93	457.596
ENSBTAG00000010070	10.7051	-2.65217	0.850867	-2.42948	0.0151205	0.355276	-6.2861	GSDMA	FALSE		9.01501	85.6967	28.8329	4.24417	20.5209	7.0842	5.93494	4.70678	1.56076	1.98537	2.04707	1.34529	12.7398	2.25168	0	3.98506	0	0.741647
ENSBTAG00000015351	96.7869	-2.83244	0.925508	-2.42833	0.0151685	0.355886	-7.12278	STYK1	FALSE		568.847	84.1385	778.488	7.07362	76.0984	7.0842	5.93494	14.1204	7.02344	15.883	9.7236	4.93273	58.9218	32.6494	6.67297	49.8133	11.7919	2.96659
ENSBTAG00000030322	34.7275	-2.6923	0.869007	-2.42495	0.0153105	0.358696	-6.46342	KLHDC7A	FALSE		141.536	66.9992	39.5117	3.53681	273.612	12.3974	0	3.13786	7.02344	7.94148	6.65299	10.7623	7.9624	1.12584	6.67297	19.9253	2.94798	13.3497
ENSBTAG00000005947	16287.1	2.31338	0.714251	2.41985	0.0155269	0.362713	4.97047	PLAU	FALSE		195.626	4169.53	635.391	13371.3	502.763	2275.8	27977.3	5447.32	9614.31	11547.9	13033.2	7747.08	135695	14022.3	19739.8	409011	23671.3	9195.68
ENSBTAG00000021292	17.936	-3.08614	1.03345	-2.42018	0.0155128	0.362713	-8.4922	ANKFN1	FALSE		12.621	7.79061	118.535	4.95154	125.691	3.5421	0	18.8271	1.56076	1.98537	4.09415	4.93273	0	12.3842	4.44865	0	0	1.48329
ENSBTAG00000018403	282.173	1.87826	0.534855	2.41796	0.015608	0.364081	3.6763	ARHGAP9	FALSE		109.983	130.882	83.295	121.666	237.701	85.896	182.499	139.635	98.3281	97.2831	107.471	141.256	313.719	404.177	139.02	2317.31	252.544	116.439
ENSBTAG00000016320	8.63127	-2.7226	0.884685	-2.41622	0.0156825	0.365292	-6.60059	LMO1	FALSE		53.1886	3.11624	20.2898	1.41472	46.1721	6.19868	0	1.56893	3.12153	2.97805	1.5353	3.58744	0	3.37752	1.11216	5.9776	0.982661	0.741647
ENSBTAG00000011600	1564.37	2.1229	0.636856	2.41483	0.0157427	0.366047	4.35568	MAP3K8	FALSE		240.701	523.529	601.219	507.179	336.885	213.412	2483.77	302.803	647.717	421.891	515.351	417.04	2890.35	1336.37	818.551	12007	3437.35	457.596
ENSBTAG00000001484	778.928	-1.64773	0.440161	-2.41442	0.0157603	0.366047	-3.13341	LZTFL1	FALSE		1735.39	1174.82	2775.43	499.398	2769.47	444.534	259.653	715.431	373.023	421.891	309.108	399.551	434.747	320.864	470.445	278.954	284.972	353.024
ENSBTAG00000006466	8618.3	2.23714	0.68492	2.41216	0.0158581	0.367263	4.71461	CD53	FALSE		338.063	772.828	2782.91	3746.19	771.245	1341.57	12852.1	3246.11	3201.91	3457.52	3184.73	2581.16	15660.5	11083.9	4202.86	67558.8	15909.3	2437.79
ENSBTAG00000007648	4586.22	-1.99555	0.584691	-2.41247	0.0158449	0.367263	-3.98767	NET1	FALSE		20269.4	4007.49	22831.4	1672.91	12112.5	1149.41	1960.01	2158.85	1174.47	1420.53	1663.25	1239.46	1960.34	1697.77	1682.7	2422.92	1909.31	1219.27
ENSBTAG00000006539	134.361	2.33791	0.727004	2.41115	0.0159025	0.367762	5.05571		FALSE		0.901501	1.55812	8.54308	98.3233	11.9705	76.1552	83.0891	75.3085	37.4583	85.3709	102.354	78.4753	250.019	66.4246	107.88	1066	167.052	101.606
ENSBTAG00000047509	3.55905	-4.8281	1.76029	-2.41046	0.0159324	0.367927	-28.4056	KIAA1257	FALSE		11.7195	1.55812	24.5613	0	23.9411	1.77105	0	0	0	0	0.511768	0	0	0	0	0	0	0
ENSBTAG00000038797	70.8036	2.28545	0.705728	2.4095	0.0159743	0.368368	4.87517		FALSE		1.803	1.55812	2.13577	13.4399	4.27519	21.2526	127.601	6.27571	54.6267	27.7952	78.3005	98.6546	42.997	302.851	65.6176	159.403	137.573	128.305
ENSBTAG00000002348	1539.36	-2.179	0.662052	-2.40767	0.0160549	0.369697	-4.5284	SLC4A4	FALSE		3214.75	5830.49	7661	269.505	2475.34	1149.41	89.024	1752.49	401.897	702.821	254.861	611.21	1192.77	136.227	284.714	1056.04	432.371	193.57
ENSBTAG00000006757	49.1067	-1.61395	0.428103	-2.4035	0.0162388	0.372868	-3.06088	CA11	FALSE		113.589	107.51	146.3	35.3681	136.806	32.7644	23.7397	39.2232	28.8741	36.7293	41.4532	12.1076	11.1474	25.8943	14.4581	31.8805	24.5665	21.5078
ENSBTAG00000024496	7.19206	3.25945	1.11268	2.4036	0.0162344	0.372868	9.57619		FALSE		0	1.55812	0	0.707362	0	0	8.9024	0	3.12153	0.992685	0.511768	1.79372	28.6647	1.12584	1.11216	63.761	15.7226	1.48329
ENSBTAG00000006446	11.7124	-2.5876	0.833605	-2.40234	0.0162905	0.373525	-6.011		FALSE		46.8781	15.5812	37.376	12.0252	39.3318	5.31315	0	21.965	0.780382	7.94148	12.2824	2.69058	3.18496	3.37752	1.11216	0	0.982661	0
ENSBTAG00000013996	1126.28	2.1496	0.652055	2.39949	0.016418	0.375382	4.43704	SH3BP2	FALSE		509.348	143.347	91.8381	374.195	160.747	394.059	1719.65	101.98	542.365	417.92	591.092	391.031	980.968	1824.99	400.378	9392.8	1491.68	744.614
ENSBTAG00000025009	169.422	-2.0098	0.593785	-2.39952	0.0164164	0.375382	-4.02727	HOXB9	FALSE		650.884	133.998	702.668	59.4184	588.266	53.1315	26.7072	160.031	45.2622	122.1	37.3591	58.7444	117.844	70.9279	34.477	101.619	57.977	28.1826
ENSBTAG00000008293	3299.99	1.62945	0.435417	2.39874	0.0164517	0.375621	3.09395	GPCPD1	FALSE		837.495	1706.14	2480.7	1790.33	871.284	762.438	4025.37	1429.29	1876.04	1313.32	1756.9	1579.82	8933.82	2712.15	3147.42	11114.3	10215.7	2847.18
ENSBTAG00000011861	132.104	-2.10863	0.635625	-2.39706	0.016527	0.376807	-4.31283	CFAP161	FALSE		297.495	40.5112	455.987	50.2227	905.486	35.421	86.0566	50.2057	49.9444	34.744	52.2004	48.8789	54.1443	64.1729	56.7203	13.9477	55.029	26.6993
ENSBTAG00000006864	433.801	-2.98394	1.0012	-2.39605	0.0165728	0.377216	-7.91141		FALSE		32.454	4708.64	11.7467	38.1976	23.086	1448.72	31.1584	218.081	10.145	567.816	44.0121	92.3766	17.5173	23.6426	71.1784	412.454	24.5665	32.6325
ENSBTAG00000006987	2.09945	2.28942	0.711469	2.39563	0.0165917	0.377216	4.88859	CERS3	FALSE		0	0	0	0.707362	0	0	1.48373	0	1.56076	3.97074	4.60591	4.93273	1.59248	2.25168	3.33649	3.98506	4.91331	4.44988
ENSBTAG00000040151	475.123	2.09731	0.631878	2.39336	0.016695	0.37903	4.27911	GCH1	FALSE		95.5591	109.068	107.856	157.742	46.1721	55.7881	891.724	98.8425	179.488	191.588	230.296	192.825	745.281	713.783	252.461	3243.84	1078.96	160.937
ENSBTAG00000003671	28.9121	-3.43188	1.18981	-2.39272	0.0167241	0.379157	-10.7919	SOWAHA	FALSE		171.285	45.1855	81.1592	0.707362	165.022	7.0842	0	1.56893	0	10.9195	1.02354	2.69058	4.77744	1.12584	0	25.9029	1.96532	0
ENSBTAG00000010944	124.373	-1.61612	0.43106	-2.39207	0.0167537	0.379296	-3.0655	LRRC49	FALSE		164.975	366.158	261.632	100.445	342.015	146.997	26.7072	161.6	113.155	93.3124	59.3651	88.7892	65.2917	29.2718	98.9824	29.888	16.7052	73.4231
ENSBTAG00000047675	64.2915	2.20018	0.675581	2.3908	0.0168117	0.380077	4.59537		FALSE		4.50751	4.67436	2.13577	31.1239	12.8256	54.9026	75.6704	18.8271	20.2899	21.8391	36.3355	21.5246	76.4391	109.206	23.3554	516.066	84.5089	43.0155
ENSBTAG00000023648	74.3867	2.7886	0.922387	2.38902	0.0168934	0.380857	6.90959		FALSE		0	10.9068	5.33942	6.36626	42.7519	11.5118	75.6704	10.9825	21.8507	19.8537	27.1237	2.69058	939.564	52.9145	25.5797	3799.76	56.0117	5.93318
ENSBTAG00000011702	53.25	-2.20287	0.677188	-2.38911	0.0168895	0.380857	-4.60395	ENTPD3	FALSE		106.377	135.557	168.726	19.8061	253.091	23.0237	2.96747	56.4814	7.02344	41.6928	6.14122	11.2108	9.55488	11.2584	12.2338	51.8058	36.3585	5.19153
ENSBTAG00000006851	158.695	2.29297	0.715226	2.38801	0.0169399	0.381373	4.90062		FALSE		25.242	24.9299	39.5117	43.1491	84.6488	32.7644	140.955	108.256	56.9679	23.8244	24.0531	44.843	608.328	101.326	30.0284	1311.09	139.538	17.0579
ENSBTAG00000031433	80.6472	-1.61931	0.433473	-2.3861	0.0170279	0.382287	-3.07229	TEX9	FALSE		186.611	77.9061	311.822	54.4669	231.715	91.2091	32.6421	95.7046	38.2387	31.7659	30.1943	56.0538	38.2195	38.2786	43.3743	29.888	35.3758	28.1826
ENSBTAG00000047871	10.5095	2.41372	0.766302	2.38643	0.017013	0.382287	5.32848		FALSE		1.803	1.55812	1.06788	2.82945	4.27519	0.885526	13.3536	7.84464	0.780382	1.98537	1.5353	1.79372	46.1819	19.1393	4.44865	59.776	17.6879	2.22494
ENSBTAG00000001824	110.336	2.53405	0.818573	2.38104	0.0172639	0.386511	5.79197	SLC2A6	FALSE		1.803	14.0231	0	38.1976	2.56512	82.3539	69.7355	7.84464	83.5009	51.6196	67.0416	71.7488	256.389	104.703	57.8324	926.527	22.6012	127.563
ENSBTAG00000005189	12.0038	-2.21841	0.685934	-2.38129	0.017252	0.386511	-4.6538	SPACA9	FALSE		23.439	3.11624	101.449	6.36626	368.522	7.0842	11.8699	3.13786	14.0469	6.94879	2.55884	1.79372	4.77744	9.00672	1.11216	5.9776	2.94798	4.44988
ENSBTAG00000021458	136.329	-2.03026	0.607403	-2.37941	0.0173404	0.387685	-4.08479	DLX6	FALSE		357.896	124.65	572.386	37.4902	621.613	78.8118	14.8373	103.549	37.4583	102.247	30.7061	86.547	81.2165	39.4044	31.1405	85.6789	24.5665	23.7327
ENSBTAG00000004899	374.184	-1.49677	0.383389	-2.37818	0.0173984	0.388443	-2.8221	ABLIM1	FALSE		402.971	738.549	963.232	217.868	739.608	633.151	93.4752	917.823	150.614	390.125	169.907	235.874	191.098	163.247	149.03	247.074	212.255	119.405
ENSBTAG00000004832	287.433	-2.14348	0.655607	-2.37715	0.0174468	0.388987	-4.41826	KIF21A	FALSE		818.563	684.015	1569.79	67.9068	610.497	131.058	22.256	302.803	41.3602	131.034	85.4653	104.036	189.505	51.7886	56.7203	181.32	104.162	21.5078
ENSBTAG00000030439	8.33084	4.16898	1.50813	2.37644	0.0174804	0.389199	17.9882		FALSE		0	0	0	0	0	0	10.3861	0	0	0	0.511768	0.44843	55.7368	2.25168	2.22432	73.7237	3.93065	0.741647
ENSBTAG00000021302	94.8004	-2.26759	0.708426	-2.37511	0.0175437	0.390069	-4.81519	CHAD	FALSE		686.042	183.858	225.324	32.5387	203.499	44.2763	8.9024	6.27571	49.9444	23.8244	39.4062	53.8116	20.7023	15.7618	13.3459	15.9403	17.6879	65.265
ENSBTAG00000012894	4562.02	2.27691	0.71318	2.37235	0.0176753	0.391778	4.8464	SAMD9	FALSE		964.606	2397.95	2961.24	1551.95	850.763	549.911	4402.24	1357.12	1034.79	766.353	789.658	1172.64	5253.59	2842.75	1384.64	48269.1	4932.96	634.108
ENSBTAG00000020931	269.402	-1.91448	0.56044	-2.37221	0.0176818	0.391778	-3.76979	CHN2	FALSE		672.52	548.459	1277.19	101.86	801.171	86.7815	77.1542	205.53	97.5478	131.034	53.2239	39.0134	132.176	123.842	120.114	105.604	215.203	60.8151
ENSBTAG00000031355	143.883	1.88507	0.548096	2.37197	0.0176934	0.391778	3.6937		FALSE		15.3255	20.2556	14.9504	124.496	19.6659	72.6131	71.2192	116.101	90.5243	108.203	90.583	136.323	136.953	240.93	141.245	960.4	124.798	105.314
ENSBTAG00000012671	3793.8	1.7635	0.497881	2.36703	0.0179315	0.395424	3.39521	TNIP1	FALSE		751.852	2620.76	724.026	1599.35	1297.95	1536.39	5246.48	836.239	1863.55	1899.01	1899.17	1764.12	9917.97	5443.44	2695.88	20539	5141.28	2511.96
ENSBTAG00000005978	361.177	2.31795	0.731901	2.36773	0.0178974	0.395424	4.98623	PIK3R5	FALSE		26.1435	37.3949	14.9504	86.2982	51.3023	113.347	660.262	45.4989	131.104	136.991	119.242	127.803	345.568	631.596	123.45	3215.95	442.198	192.087
ENSBTAG00000002029	357.77	-2.11752	0.647434	-2.36707	0.0179296	0.395424	-4.33948	IGSF5	FALSE		1246.78	1118.73	897.023	79.2246	1518.55	146.997	40.0608	180.427	76.4774	131.034	60.3887	99.1031	205.43	111.458	82.3	310.835	66.821	68.2316
ENSBTAG00000020802	221.007	-1.70865	0.474853	-2.3663	0.0179667	0.395659	-3.26854		FALSE		274.958	169.835	1222.73	166.23	688.306	170.906	63.8006	167.875	156.076	115.151	104.912	117.489	122.621	55.1662	92.3095	91.6565	103.179	94.9309
ENSBTAG00000007008	41.4308	-1.91082	0.560832	-2.36403	0.0180775	0.397558	-3.76023	MOK	FALSE		98.2636	71.6736	143.097	31.8313	182.978	16.825	10.3861	20.3961	28.8741	11.9122	16.8884	30.0448	7.9624	28.146	11.1216	7.97013	8.84395	18.5412
ENSBTAG00000000198	35.0158	2.29729	0.724697	2.36276	0.0181392	0.398372	4.91533		FALSE		1.803	4.67436	11.7467	29.7092	1.71008	3.5421	10.3861	25.1028	25.7526	12.9049	11.7707	50.2242	202.245	6.75504	120.114	47.8208	0.982661	63.04
ENSBTAG00000038806	10.9518	-1.63432	0.444513	-2.3606	0.0182452	0.400155	-3.10441	ZNF891	FALSE		35.1585	17.1393	32.0365	13.4399	9.40542	11.5118	4.4512	17.2582	10.9253	5.95611	7.16476	3.58744	1.59248	3.37752	7.78513	5.9776	2.94798	7.41647
ENSBTAG00000017794	13.6898	-3.23888	1.12453	-2.35999	0.0182754	0.400273	-9.44061	CCDC153	FALSE		34.257	9.34873	166.59	2.82945	560.905	0.885526	0	7.84464	0	0.992685	2.04707	0.44843	3.18496	4.50336	1.11216	7.97013	0.982661	0
ENSBTAG00000000418	1.7448	-4.17783	1.523	-2.35904	0.0183221	0.400752	-18.0989	TOX3	FALSE		9.91651	0	6.40731	0.707362	7.69535	3.5421	0	3.13786	0	0	0	0	0	0	0	0	0	0
ENSBTAG00000012529	10.4602	2.80999	0.944669	2.35532	0.0185069	0.404248	7.01282	IFNG	FALSE		0	1.55812	5.33942	0.707362	3.42015	0.885526	10.3861	4.70678	0	1.98537	0.511768	9.41703	49.3669	24.7685	0	57.7834	16.7052	0.741647
ENSBTAG00000045835	19.9348	-2.51379	0.819187	-2.35452	0.0185466	0.404565	-5.7112	HOXB5	FALSE		50.4841	46.7436	58.7337	4.95154	117.995	12.3974	1.48373	10.9825	2.34115	7.94148	1.02354	13.9013	9.55488	5.6292	0	11.9552	1.96532	0.741647
ENSBTAG00000016683	4690.51	1.93298	0.573373	2.35096	0.0187252	0.404635	3.81842	NFKBIA	FALSE		1149.41	2218.76	2009.76	1538.51	1136.35	1857.83	5494.27	2017.64	1638.02	1762.02	1542.98	1975.78	40565.3	5517.74	3256.41	228123	6265.45	1886.75
ENSBTAG00000003326	1134	2.02469	0.611873	2.35293	0.0186261	0.404635	4.06906	NAIP	FALSE		41.4691	294.485	77.9556	817.003	306.104	227.58	1136.54	539.711	723.414	632.34	835.206	873.99	8909.93	856.764	952.011	37465.6	1807.11	663.033
ENSBTAG00000004622	133.683	-1.78419	0.510019	-2.35127	0.0187096	0.404635	-3.44426	DZANK1	FALSE		186.611	135.557	481.616	91.2497	596.817	157.624	50.4469	70.6018	83.5009	100.261	84.9535	85.6502	70.0692	27.0202	61.1689	17.9328	14.7399	90.481
ENSBTAG00000012850	19.7096	-2.80294	0.942258	-2.35385	0.01858	0.404635	-6.97859	NME9	FALSE		48.6811	14.0231	233.867	4.95154	740.463	2.65658	1.48373	4.70678	3.12153	0	6.14122	4.4843	4.77744	1.12584	5.56081	1.99253	6.87863	5.19153
ENSBTAG00000011713	34.0917	-2.52098	0.823205	-2.35176	0.0186847	0.404635	-5.73973		FALSE		202.838	45.1855	55.53	7.07362	203.499	6.19868	1.48373	3.13786	5.46267	6.94879	5.62945	7.17488	4.77744	18.0134	4.44865	25.9029	5.89597	4.44988
ENSBTAG00000016777	3.36	-5.11598	1.92535	-2.35332	0.0186064	0.404635	-34.6788	TEX101	FALSE		12.621	1.55812	19.2219	0	23.9411	0	0	3.13786	0	0	0	0	0	0	0	0	0	0
ENSBTAG00000022960	2.3787	-4.20231	1.53774	-2.35236	0.0186548	0.404635	-18.4086	HEPHL1	FALSE		3.606	3.11624	19.2219	0	12.8256	0.885526	0	1.56893	0	0	0	0	1.59248	0	0	0	0	0
ENSBTAG00000012601	5.74574	-5.50681	2.09407	-2.35035	0.0187556	0.404749	-45.469	TEKT4	FALSE		17.1285	1.55812	9.61096	0	73.5333	0	0	0	0	0	0	0	1.59248	0	0	0	0	0
ENSBTAG00000011659	17.4114	-1.69681	0.473871	-2.34622	0.0189648	0.408719	-3.24182	PIGZ	FALSE		59.4991	12.465	17.0862	11.3178	60.7077	21.2526	10.3861	10.9825	16.388	28.7879	5.11768	3.13901	6.36992	10.1326	3.33649	17.9328	5.89597	12.608
ENSBTAG00000007156	161.667	2.00683	0.606424	2.34461	0.0190468	0.409109	4.01898	AGAP2	FALSE		15.3255	28.0462	8.54308	121.666	20.5209	132.829	89.024	80.0153	86.6224	106.217	126.919	115.695	318.496	103.577	116.777	1203.49	53.0637	183.187
ENSBTAG00000009686	32.0234	-2.05043	0.625081	-2.34438	0.019059	0.409109	-4.14228	FBXO15	FALSE		73.9231	31.1624	90.7702	12.7325	203.499	15.0539	28.1909	7.84464	10.9253	8.93416	10.7471	11.2108	4.77744	28.146	10.0095	11.9552	3.93065	12.608
ENSBTAG00000046353	19.1676	-2.60965	0.863447	-2.34485	0.0190347	0.409109	-6.10357		FALSE		51.3856	12.465	118.535	0	24.7961	23.0237	1.48373	56.4814	4.68229	11.9122	6.14122	8.9686	15.9248	3.37752	1.11216	3.98506	0	0.741647
ENSBTAG00000019227	163.855	2.46504	0.802323	2.34324	0.019117	0.409266	5.52141		FALSE		1.803	9.34873	3.20365	45.2712	27.3612	96.5223	175.081	94.1357	46.0425	45.6635	28.1473	26.0089	207.023	191.393	41.15	1592.03	227.977	91.2226
ENSBTAG00000045884	9.88312	-2.11425	0.652545	-2.34351	0.0191031	0.409266	-4.32965	RNF182	FALSE		15.3255	21.8137	11.7467	4.24417	59.8527	21.2526	4.4512	3.13786	3.12153	4.96342	5.62945	3.13901	0	1.12584	4.44865	7.97013	1.96532	3.70824
ENSBTAG00000009109	746.829	-1.74777	0.496378	-2.34251	0.0191544	0.409408	-3.3584	CASD1	FALSE		2012.15	881.897	3676.73	459.078	2005.92	414.426	170.629	638.554	326.2	271.003	316.785	339.013	355.123	240.93	299.172	320.798	421.562	292.951
ENSBTAG00000014699	75.6069	-1.87243	0.549686	-2.34212	0.0191744	0.409408	-3.66149	FAM81A	FALSE		238.898	43.6274	254.157	58.0037	310.379	72.6131	20.7723	48.6368	32.776	37.722	52.7121	30.0448	28.6647	7.88088	54.4959	19.9253	11.7919	37.824
ENSBTAG00000020330	12538.2	1.59993	0.434334	2.33676	0.0194515	0.414231	3.03129	BTG1	FALSE		4372.28	5503.28	4422.11	7536.24	5017.37	3158.67	16519.9	6376.12	7580.63	5406.16	8014.29	5793.27	38775.3	12994.4	10012.8	50877.3	25967.8	7360.11
ENSBTAG00000008540	25.187	2.86578	0.975908	2.33708	0.0194349	0.414231	7.28929	SLC22A1	FALSE		0	3.11624	0	7.07362	0.855038	5.31315	17.8048	14.1204	9.36458	8.93416	1.5353	10.7623	334.421	13.5101	7.78513	528.021	9.82661	2.96659
ENSBTAG00000009020	6360.82	-2.12342	0.659234	-2.33365	0.0196141	0.416046	-4.35726	CRIM1	FALSE		38136.2	4918.99	26752.6	1500.32	12330.5	4821.69	565.303	3224.15	1580.27	2902.61	2205.21	1930.49	4220.07	815.108	1773.9	4491.17	724.221	1601.96
ENSBTAG00000021537	81.7367	-1.20728	0.266578	-2.33434	0.019578	0.416046	-2.30902	RWDD3	FALSE		163.172	112.185	198.627	87.0056	129.111	90.3236	45.9957	141.204	70.2344	56.583	44.5238	60.0896	44.5895	34.901	47.823	41.8432	45.2024	57.8485
ENSBTAG00000006031	51.3496	-1.90644	0.566141	-2.33411	0.01959	0.416046	-3.74882	ADGRV1	FALSE		146.043	21.8137	276.582	39.6123	116.285	42.5052	4.4512	42.3611	27.3134	43.6781	18.4237	24.2152	23.8872	12.3842	7.78513	35.8656	31.4452	9.64141
ENSBTAG00000016139	1257.93	1.76956	0.507734	2.33303	0.0196467	0.416191	3.4095	TMEM120A	FALSE		228.08	364.6	169.794	587.818	267.627	521.575	1955.56	310.648	859.981	808.046	1140.73	762.78	1590.89	2052.41	840.795	7129.28	2072.43	979.716
ENSBTAG00000009327	6.99372	-2.1541	0.673524	-2.32968	0.0198228	0.419371	-4.4509	2014-09-01	FALSE		16.227	3.11624	36.3081	4.95154	24.7961	4.42763	1.48373	9.41357	3.90191	2.97805	2.04707	5.38116	3.18496	1.12584	3.33649	0	0.982661	2.22494
ENSBTAG00000020892	242.486	2.28458	0.729889	2.32854	0.0198835	0.420104	4.87221	IL2RA	FALSE		12.621	38.953	13.8825	131.569	19.6659	43.3908	321.97	70.6018	63.9913	174.713	75.2299	71.3004	2086.15	488.615	155.703	11108.4	414.683	48.2071
ENSBTAG00000009691	74.0727	1.78878	0.517231	2.32736	0.0199461	0.420876	3.45523	SH2B2	FALSE		28.848	20.2556	9.61096	29.0019	30.7814	38.9631	111.28	15.6893	39.0191	29.7805	45.0356	45.2914	73.2541	130.597	42.2622	484.185	78.6129	80.8396
ENSBTAG00000005120	53.7197	1.91619	0.572277	2.32612	0.0200119	0.421714	3.77425	TESPA1	FALSE		10.818	10.9068	30.9687	29.0019	22.231	12.3974	45.9957	39.2232	20.2899	17.8683	12.7942	37.6681	84.4015	110.332	21.1311	392.529	52.081	16.3162
ENSBTAG00000017863	16095.5	2.38678	0.775443	2.32355	0.0201495	0.423425	5.22989	SRGN	FALSE		391.252	3102.22	759.266	3646.45	2489.02	4674.69	25407.5	7910.54	3599.9	3908.2	5617.17	3376.68	151759	15305.8	6169.16	651572	41400.5	3054.85
ENSBTAG00000002788	203.626	-2.07225	0.639953	-2.324	0.0201253	0.423425	-4.20543	RAB27B	FALSE		626.543	129.324	1316.7	65.7847	488.227	100.95	32.6421	194.547	32.776	90.3343	41.4532	39.0134	108.289	79.9346	34.477	131.507	120.867	31.8908
ENSBTAG00000018549	5.76664	-2.15304	0.674965	-2.32314	0.0201719	0.423425	-4.44763		FALSE		8.11351	1.55812	19.2219	2.82945	17.1008	12.3974	1.48373	14.1204	3.12153	8.93416	1.02354	4.03587	3.18496	0	2.22432	0	0	4.44988
ENSBTAG00000008858	112.353	-2.14974	0.673751	-2.32243	0.0202098	0.423672	-4.43747		FALSE		421.001	81.0223	304.347	20.5135	660.09	70.842	11.8699	40.7921	21.0703	80.4075	20.4707	47.5336	38.2195	59.6695	21.1311	87.6714	21.6185	14.0913
ENSBTAG00000012158	5.36521	-5.06089	1.93097	-2.31795	0.020452	0.428193	-33.3795	C1orf158	FALSE		4.50751	3.11624	82.2271	0	183.833	0	0	4.70678	0	0.992685	1.02354	0	0	0	0	0	0	0
ENSBTAG00000011961	70.1834	2.4944	0.825738	2.31236	0.0207581	0.434037	5.63494		FALSE		1.803	1.55812	0	19.0988	1.71008	28.3368	485.181	97.2735	31.9957	9.92685	25.0766	28.2511	66.8842	276.957	40.0378	73.7237	474.625	47.4654
ENSBTAG00000004587	4110.26	1.93741	0.585076	2.31152	0.0208041	0.434403	3.83019	DUSP6	FALSE		539.098	696.48	973.911	1663.72	467.706	1706.41	5963.13	2232.58	2010.26	1950.63	2059.36	1565.02	9285.76	4618.2	2224.32	28339.8	5855.68	1832.61
ENSBTAG00000017136	15.3048	-2.10298	0.656832	-2.31106	0.0208294	0.434403	-4.29596	SSTR2	FALSE		87.4456	26.4881	38.4438	2.82945	29.9263	22.1381	2.96747	10.9825	1.56076	9.92685	4.60591	9.41703	6.36992	4.50336	5.56081	1.99253	8.84395	1.48329
ENSBTAG00000003163	12.0583	-3.54565	1.28167	-2.31	0.0208881	0.434504	-11.6775	RBBP8NL	FALSE		39.6661	17.1393	22.4256	0	120.56	1.77105	0	0	0.780382	0	1.02354	0.89686	0	1.12584	0	7.97013	2.94798	0.741647
ENSBTAG00000021959	2.46487	-3.95763	1.45981	-2.31032	0.0208704	0.434504	-15.537	CDC20B	FALSE		21.636	0	12.8146	0.707362	5.98527	0	1.48373	0	0.780382	0	0.511768	0.44843	0	0	0	0	0	0
ENSBTAG00000027867	4.00157	-2.57014	0.859678	-2.30917	0.0209341	0.434901	-5.93869		FALSE		0	14.0231	3.20365	2.82945	2.56512	13.2829	2.96747	18.8271	0	5.95611	1.5353	0.89686	0	0	2.22432	1.99253	0.982661	0.741647
ENSBTAG00000002922	841.274	2.11561	0.664142	2.30465	0.0211863	0.439575	4.33374	GAB4	FALSE		21.636	327.205	22.4256	331.046	96.6193	677.427	804.184	105.118	500.225	503.291	604.398	361.883	1195.95	877.029	484.903	6294.41	1258.79	676.382
ENSBTAG00000005018	162.432	1.85006	0.549591	2.30182	0.0213453	0.442305	3.60515	NFAM1	FALSE		9.91651	29.6043	20.2898	120.252	129.111	46.0473	603.88	39.2232	80.3793	127.064	85.9771	65.9192	762.798	428.945	119.001	9121.81	429.423	130.53
ENSBTAG00000009127	942.413	-1.44329	0.373022	-2.3009	0.0213974	0.442692	-2.71939	TSPYL4	FALSE		1848.08	1925.84	2288.48	668.457	3069.59	711.077	316.035	1095.11	557.193	628.37	546.057	593.273	512.779	360.269	472.669	412.454	509.019	448.697
ENSBTAG00000033386	11.9415	-4.17665	1.56124	-2.30052	0.0214188	0.442692	-18.0841	TEX26	FALSE		7.21201	7.79061	89.7023	0	91.4891	0	5.93494	3.13786	0	0	0	0	3.18496	4.50336	0	1.99253	0	0
ENSBTAG00000040460	105.002	-3.02058	1.06004	-2.29762	0.0215833	0.444952	-8.11494	KRT23	FALSE		409.282	165.161	417.543	8.48835	677.19	0	5.93494	18.8271	2.34115	13.8976	18.4237	9.41703	12.7398	2.25168	3.33649	117.559	3.93065	3.70824
ENSBTAG00000025401	32.9393	2.32891	0.758889	2.29797	0.0215632	0.444952	5.02425	DOK3	FALSE		2.7045	3.11624	0	9.19571	6.84031	28.3368	35.6096	4.70678	14.0469	12.9049	10.2354	14.7982	28.6647	65.2987	5.56081	298.88	24.5665	27.4409
ENSBTAG00000006643	642.943	-2.37418	0.779061	-2.29659	0.0216421	0.445596	-5.18443	C4orf19	FALSE		2763.1	342.787	3263.46	63.6626	2646.34	201.9	32.6421	409.49	75.6971	225.339	45.0356	299.551	372.641	86.6897	135.684	460.275	101.214	47.4654
ENSBTAG00000013148	536.55	-1.89635	0.571306	-2.29536	0.0217122	0.44647	-3.72271	CLDN1	FALSE		1845.37	2751.64	949.349	164.108	1152.59	243.52	218.109	251.028	126.422	246.186	127.43	200.897	449.08	148.611	117.889	292.902	240.752	132.013
ENSBTAG00000023144	3344.02	1.80827	0.533381	2.29342	0.0218239	0.448194	3.50221	PTPRC	FALSE		505.742	267.997	753.926	2822.38	737.043	1098.05	3973.44	2097.66	1952.52	1623.04	2656.59	1615.69	5457.43	4048.52	2491.24	18375.1	8059.79	1656.1
ENSBTAG00000020791	2452.55	1.78475	0.523731	2.29077	0.0219769	0.450474	3.44558	RAPGEF1	FALSE		466.978	545.342	350.266	1520.12	507.038	1040.49	3673.72	550.694	1630.22	1466.2	2010.23	1134.53	3989.16	3403.41	1446.92	13475.5	5264.12	1670.93
ENSBTAG00000025535	1.62646	-4.07122	1.52202	-2.29053	0.0219907	0.450474	-16.8097	GLYATL3	FALSE		0	1.55812	19.2219	0.707362	5.13023	0.885526	0	0	0.780382	0.992685	0	0	0	0	0	0	0	0
ENSBTAG00000045786	3.88344	-3.03853	1.07307	-2.28646	0.0222275	0.454748	-8.21652		FALSE		9.01501	0	11.7467	0	27.3612	1.77105	1.48373	7.84464	0	4.96342	2.04707	0.44843	0	1.12584	1.11216	0	0.982661	0
ENSBTAG00000009155	13.9947	-1.91005	0.580136	-2.28403	0.0223698	0.457081	-3.75821	SCN5A	FALSE		27.045	20.2556	34.1723	4.24417	17.1008	28.3368	0	21.965	8.5842	46.6562	2.55884	11.2108	4.77744	4.50336	11.1216	1.99253	5.89597	1.48329
ENSBTAG00000030198	169.332	-1.92953	0.589337	-2.28143	0.022523	0.459048	-3.80931	TMEM232	FALSE		258.731	148.022	989.929	63.6626	588.266	130.172	34.1259	192.978	29.6545	82.3929	38.3826	98.6546	116.251	25.8943	66.7297	97.6341	44.2198	42.2739
ENSBTAG00000002581	1.99111	2.90559	1.01698	2.28184	0.0224987	0.459048	7.49322		FALSE		0	113.743	0	1.41472	0	0.885526	0	1.56893	0	0.992685	0	2.24215	3.18496	1.12584	2.22432	5.9776	14.7399	1.48329
ENSBTAG00000004863	170.133	-2.16783	0.694729	-2.27834	0.0227066	0.462207	-4.49346	RIC3	FALSE		629.248	395.763	663.156	36.7828	450.605	87.667	8.9024	177.289	35.1172	113.166	16.3766	77.5784	101.919	16.8876	37.8135	151.432	56.0117	6.67483
ENSBTAG00000021216	89.2761	-2.91797	1.02482	-2.27646	0.0228184	0.463833	-7.5578	HECW1	FALSE		397.562	188.533	276.582	12.0252	551.5	2.65658	7.41867	9.41357	2.34115	2.97805	5.11768	3.13901	3.18496	15.7618	10.0095	113.574	2.94798	2.22494
ENSBTAG00000048050	4.45368	-3.60755	1.32799	-2.27603	0.0228439	0.463833	-12.1893		FALSE		0	34.2787	0	0.707362	0	24.7947	1.48373	1.56893	0	11.9122	0	0.44843	0	1.12584	1.11216	1.99253	0	0.741647
ENSBTAG00000046989	20.0062	-1.86388	0.562359	-2.27414	0.0229575	0.465553	-3.63986	MANEAL	FALSE		53.1886	40.5112	19.2219	4.95154	80.3736	38.9631	1.48373	32.9475	13.2665	9.92685	9.7236	7.17488	6.36992	3.37752	15.5703	11.9552	2.94798	8.15812
ENSBTAG00000036224	135.292	2.28446	0.747729	2.27282	0.0230368	0.465989	4.87181		FALSE		14.424	12.465	16.0183	41.7344	58.9977	7.0842	224.044	47.0678	31.2153	44.6708	26.6119	40.8071	1313.8	163.247	81.1878	3319.56	211.272	34.8574
ENSBTAG00000047448	255.344	2.0541	0.64631	2.27306	0.0230228	0.465989	4.15284	C16orf54	FALSE		53.1886	42.0693	35.2402	121.666	137.661	38.9631	376.868	106.687	73.3559	77.4294	76.2535	73.5425	402.898	719.412	84.5243	1797.26	324.278	54.8819
ENSBTAG00000018028	25.9806	-2.21912	0.719799	-2.27024	0.023193	0.468561	-4.65608	TTLL10	FALSE		140.634	32.7205	120.671	7.78098	69.2581	7.0842	5.93494	3.13786	5.46267	5.95611	9.7236	10.3139	7.9624	13.5101	2.22432	13.9477	6.87863	4.44988
ENSBTAG00000040190	458.37	2.23259	0.725959	2.26953	0.0232359	0.468843	4.69976	CCDC88B	FALSE		134.324	70.1155	148.436	93.3718	235.136	99.1789	678.066	34.5164	117.838	122.1	92.1183	156.054	192.69	1034.65	66.7297	4319.81	522.776	132.755
ENSBTAG00000011133	471.021	-1.90367	0.581994	-2.26577	0.0234652	0.472879	-3.74163	AP1S3	FALSE		1906.68	324.089	1653.09	205.842	1697.25	179.762	102.378	582.072	114.716	217.398	129.989	182.96	293.016	160.995	104.543	322.79	243.7	57.1068
ENSBTAG00000009863	19282.2	1.88497	0.575176	2.26013	0.0238133	0.47832	3.69346	BHLHE40	FALSE		5746.17	4476.48	5058.57	9049.28	4016.97	2655.69	33934.5	4344.36	10489.9	7990.12	10984.1	5517.93	25202.6	27454.7	12641.9	118870	48908	9737.09
ENSBTAG00000010423	313.997	-1.83089	0.551406	-2.25948	0.0238538	0.47832	-3.55756	LIFR	FALSE		513.856	356.81	1739.58	146.424	844.778	281.597	38.5771	423.611	92.0851	175.705	141.248	124.215	250.019	49.537	106.768	195.268	71.7343	100.122
ENSBTAG00000014225	22.3685	-2.3083	0.762532	-2.25997	0.023823	0.47832	-4.95299	SLC5A9	FALSE		42.3706	7.79061	20.2898	2.82945	177.848	55.7881	1.48373	18.8271	9.36458	8.93416	6.14122	9.41703	1.59248	4.50336	2.22432	21.9179	9.82661	1.48329
ENSBTAG00000047400	9.74491	2.4462	0.823609	2.25981	0.0238329	0.47832	5.4498	IL11	FALSE		0	1.55812	0	4.24417	0	0	11.8699	1.56893	7.80382	5.95611	12.2824	10.7623	33.4421	4.50336	6.67297	13.9477	2.94798	57.8485
ENSBTAG00000019428	10942.8	2.60639	0.895749	2.25665	0.0240298	0.480655	6.0898		FALSE		28.848	567.156	73.684	3357.14	194.094	1665.67	18479.9	1713.27	4190.65	3274.87	4675	1986.99	16966.3	18106.9	3737.98	83971.3	31570	2410.35
ENSBTAG00000021709	2362.84	2.31027	0.764455	2.25687	0.0240162	0.480655	4.95978	SPI1	FALSE		36.06	224.369	33.1044	1169.98	117.995	716.39	3589.15	494.212	1284.51	895.402	1228.24	800.896	3259.81	3300.96	1394.65	19516.8	3314.52	1154
ENSBTAG00000037702	722.118	1.83487	0.55407	2.2558	0.0240834	0.481132	3.56739		FALSE		182.103	606.109	359.877	330.338	180.413	169.135	727.03	188.271	396.434	232.288	339.302	384.305	1461.9	600.073	325.864	5359.91	934.511	220.269
ENSBTAG00000020048	37.1541	-2.18587	0.709842	-2.25525	0.0241174	0.481216	-4.55003	MAPK10	FALSE		23.439	15.5812	154.843	34.6607	198.369	91.2091	8.9024	17.2582	11.7057	12.9049	18.9354	7.17488	6.36992	0	34.477	11.9552	3.93065	17.0579
ENSBTAG00000039122	24.9167	2.32252	0.770722	2.2544	0.0241707	0.481684	5.00205	PLA2G5	FALSE		0.901501	1.55812	0	24.7577	0	0.885526	22.256	6.27571	10.9253	21.8391	16.3766	43.4977	103.511	54.0403	25.5797	23.9104	82.5435	9.64141
ENSBTAG00000039161	4988.44	-1.37901	0.352574	-2.25205	0.0243191	0.484044	-2.60091	ALDH3A2	FALSE		12690.4	8362.44	9651.54	3234.77	15409.5	5817.9	2100.97	4847.99	3064.56	3491.27	3366.41	2859.19	2399.87	2515.13	3325.36	1763.39	2032.14	2859.05
ENSBTAG00000009575	190.926	-1.59782	0.449861	-2.2514	0.0243604	0.484269	-3.02685	TBC1D32	FALSE		475.993	288.252	840.425	136.521	360.826	185.075	50.4469	192.978	77.2578	109.195	80.3476	91.4798	144.916	42.7819	84.5243	113.574	95.3181	66.7483
ENSBTAG00000007214	2930.27	1.75447	0.520395	2.24727	0.0246227	0.48768	3.37402	ELL2	FALSE		1080.9	1008.1	2260.71	1406.24	758.419	485.268	3739.01	717	1505.36	1296.45	1837.25	880.717	6857.22	2758.31	2185.4	16444.4	6353.89	1170.32
ENSBTAG00000017765	621.932	-1.48393	0.399872	-2.24804	0.0245738	0.48768	-2.79709		FALSE		1242.27	673.108	1454.46	374.902	1830.64	920.947	170.629	1043.34	311.372	680.982	228.76	332.287	219.762	171.128	399.266	645.58	208.324	287.017
ENSBTAG00000046152	32.218	2.65496	0.921045	2.24741	0.0246141	0.48768	6.2983	MGAM	FALSE		3.606	6.23248	7.47519	7.07362	6.84031	1.77105	43.0283	3.13786	6.24306	10.9195	8.70006	5.82959	433.155	10.1326	1.11216	2845.34	15.7226	2.96659
ENSBTAG00000005761	708.337	1.9993	0.630174	2.2443	0.0248129	0.490845	3.99806	DEDD2	FALSE		405.676	426.925	216.781	133.691	534.399	183.304	663.229	70.6018	210.703	190.596	210.849	201.794	1320.17	851.135	225.769	5961.66	720.291	222.494
ENSBTAG00000003297	66.8148	1.72273	0.507087	2.24366	0.0248545	0.491067	3.3006	OASL	FALSE		7.21201	21.8137	28.8329	47.3933	42.7519	6.19868	65.2843	48.6368	33.5564	28.7879	37.3591	57.8475	60.5143	324.242	46.7108	157.41	159.191	28.9242
ENSBTAG00000003444	148.138	-1.85654	0.56705	-2.24238	0.0249371	0.492096	-3.62138	SYDE2	FALSE		279.465	634.155	590.54	86.2982	291.568	59.3302	17.8048	83.1532	60.8698	82.3929	111.565	66.8161	60.5143	24.7685	36.7013	31.8805	64.8556	83.8061
ENSBTAG00000013698	128.567	-1.75075	0.520411	-2.24007	0.0250867	0.494444	-3.36534	TTC25	FALSE		228.981	123.092	502.974	62.9552	654.959	50.475	57.8656	62.7571	59.309	65.5172	48.618	49.3273	65.2917	77.683	36.7013	63.761	60.925	43.0155
ENSBTAG00000006685	67.5788	2.2919	0.762988	2.23712	0.0252783	0.497613	4.897	IL10	FALSE		0.901501	17.1393	1.06788	29.0019	5.13023	15.0539	89.024	37.6543	31.9957	20.8464	20.9825	24.2152	636.992	105.829	42.2622	3463.02	60.925	41.5322
ENSBTAG00000011617	11.9071	-2.42341	0.822102	-2.23623	0.0253369	0.498159	-5.36436	MAMSTR	FALSE		28.848	88.8129	30.9687	2.12209	24.7961	0.885526	1.48373	4.70678	1.56076	1.98537	1.02354	5.82959	3.18496	2.25168	2.22432	7.97013	1.96532	3.70824
ENSBTAG00000009830	699.73	-2.03512	0.649132	-2.23393	0.0254877	0.500475	-4.09855	PLEKHB1	FALSE		1816.52	1400.75	2361.09	156.327	3359.45	333.843	54.8982	476.954	104.571	471.525	132.036	182.511	449.08	289.341	160.151	617.685	120.867	107.539
ENSBTAG00000008165	199.481	1.73418	0.514524	2.23349	0.0255167	0.500475	3.32691	ITGA2B	FALSE		35.1585	112.185	29.9008	161.279	78.6635	49.5894	228.495	42.3611	173.245	68.4953	122.824	182.96	164.026	266.824	91.1973	1239.35	316.417	227.686
ENSBTAG00000004190	1372.38	-1.69543	0.497374	-2.23258	0.0255764	0.500654	-3.23873	ARHGAP29	FALSE		502.136	5878.79	1876.27	1053.97	1010.66	3867.09	327.905	3172.37	524.417	1597.23	752.299	856.502	323.274	404.177	1006.51	675.468	229.943	643.75
ENSBTAG00000009201	246.909	1.77269	0.532118	2.232	0.025615	0.500654	3.4169		FALSE		38.7646	51.418	16.0183	147.131	96.6193	184.189	222.56	73.7396	183.39	174.713	218.013	210.314	214.985	347.885	165.712	1659.78	145.434	293.692
ENSBTAG00000002644	9.81672	-3.36017	1.24339	-2.23194	0.0256189	0.500654	-10.2686	KCNQ4	FALSE		61.3021	68.5573	7.47519	1.41472	18.8108	2.65658	0	1.56893	0	0.992685	1.02354	0	1.59248	0	3.33649	7.97013	0	0
ENSBTAG00000018745	650.548	-1.41236	0.37082	-2.23116	0.0256704	0.501053	-2.66172	CEP290	FALSE		1316.19	1121.85	2374.98	571.549	1368.92	439.221	356.096	723.276	421.406	311.703	375.638	430.493	379.01	237.552	318.078	207.223	436.302	320.392
ENSBTAG00000048184	2211.13	2.65413	0.927919	2.22986	0.0257565	0.502128	6.29467		FALSE		8.11351	121.533	4.27154	955.646	8.55038	372.806	3215.25	141.204	865.444	901.358	1585.46	470.852	3151.52	3156.86	900.851	19634.4	3402.96	903.326
ENSBTAG00000004769	89.999	-1.65865	0.48164	-2.22915	0.025804	0.502446	-3.1572	NEIL2	FALSE		77.5291	525.087	57.6658	56.589	256.512	107.149	35.6096	80.0153	42.1406	54.5977	38.8944	40.3587	44.5895	54.0403	33.3649	41.8432	26.5319	47.4654
ENSBTAG00000047805	12.9829	1.94427	0.610125	2.22785	0.0258906	0.503525	3.84842		FALSE		1.803	1.55812	9.61096	9.19571	3.42015	3.5421	14.8373	3.13786	7.02344	1.98537	6.14122	5.82959	14.3323	13.5101	6.67297	95.6415	23.5839	11.8664
ENSBTAG00000024042	300.923	-1.52781	0.423843	-2.22443	0.0261193	0.507187	-2.88348	MORN2	FALSE		902.403	311.624	894.887	177.548	974.744	217.839	130.569	348.302	152.955	129.049	116.171	167.264	165.618	131.723	189.068	125.53	158.208	123.113
ENSBTAG00000008176	28.4668	-2.20915	0.730249	-2.2241	0.0261417	0.507187	-4.62402	KCNRG	FALSE		38.7646	24.9299	355.606	15.562	298.408	8.85526	2.96747	12.5514	14.0469	9.92685	14.3295	18.8341	7.9624	4.50336	5.56081	3.98506	9.82661	9.64141
ENSBTAG00000025448	6.53755	-2.30961	0.775792	-2.22303	0.026214	0.507948	-4.95748	IZUMO4	FALSE		14.424	26.4881	7.47519	1.41472	35.0566	3.5421	4.4512	1.56893	1.56076	3.97074	0.511768	2.69058	1.59248	2.25168	0	7.97013	1.96532	0.741647
ENSBTAG00000019159	2.6443	-2.71246	0.957201	-2.22258	0.0262439	0.507948	-6.55438	PVALB	FALSE		0.901501	0	0	3.53681	2.56512	11.5118	2.96747	15.6893	0.780382	4.96342	0.511768	0.44843	0	1.12584	1.11216	57.7834	0	1.48329
ENSBTAG00000000966	12.0719	-2.54641	0.882853	-2.22167	0.0263058	0.508537	-5.84177		FALSE		36.06	3.11624	54.4621	2.12209	72.6783	3.5421	2.96747	10.9825	0	3.97074	1.02354	2.69058	4.77744	5.6292	3.33649	7.97013	1.96532	0
ENSBTAG00000000457	4.89814	-2.49567	0.860228	-2.22112	0.026343	0.508647	-5.63989	CCDC89	FALSE		9.91651	1.55812	45.919	1.41472	123.981	1.77105	2.96747	4.70678	1.56076	4.96342	0	0.89686	1.59248	3.37752	1.11216	1.99253	1.96532	0.741647
ENSBTAG00000015991	3950.98	-1.96356	0.621054	-2.21971	0.0264386	0.509884	-3.90022	CDH1	FALSE		12493	4886.27	17182.3	1236.47	15507	1278.7	911.013	2831.92	752.288	1931.76	983.619	889.237	2110.04	1733.79	748.485	3965.14	1157.58	519.153
ENSBTAG00000003440	307.352	-1.33034	0.335881	-2.21906	0.0264823	0.510116	-2.51462		FALSE		480.5	545.342	904.498	263.846	676.335	232.893	210.69	473.816	187.292	222.361	149.948	286.547	181.543	192.519	101.207	189.291	142.486	91.2226
ENSBTAG00000017564	1469.23	-2.08185	0.675355	-2.21639	0.0266646	0.513015	-4.2335	CGN	FALSE		3561.83	9316.01	3288.02	240.503	3598	595.073	179.532	707.587	240.358	514.211	279.937	422.87	807.388	510.006	283.601	1346.95	321.33	232.877
ENSBTAG00000047449	201.373	2.42147	0.829041	2.21518	0.0267479	0.5138	5.35718		FALSE		0.901501	24.9299	1.06788	72.1509	3.42015	24.7947	265.588	90.9978	77.2578	125.078	76.7652	109.865	471.374	969.348	48.9351	874.721	331.157	56.3652
ENSBTAG00000038124	139.151	2.11606	0.69148	2.21417	0.026817	0.5138	4.33507		FALSE		7.21201	10.9068	3.20365	95.4939	9.40542	25.6802	635.038	59.6193	88.1832	171.734	75.7417	89.686	68.4767	370.401	140.132	77.7087	940.407	181.704
ENSBTAG00000047783	4.69561	4.36942	1.70936	2.21394	0.0268327	0.5138	20.6694		FALSE		0.901501	0	0	1.41472	0.855038	0.885526	0	0	0	0	32.2414	0.44843	47.7744	0	0	0	0	0
ENSBTAG00000047983	1.48461	3.35952	1.25313	2.21407	0.0268242	0.5138	10.264		FALSE		0	0	0	0.707362	0	0	0	0	0.780382	0	1.02354	0.89686	3.18496	0	2.22432	15.9403	1.96532	0
ENSBTAG00000001042	1336.14	1.89274	0.590901	2.21314	0.0268882	0.514253	3.71341	MXD1	FALSE		256.026	475.227	521.128	483.836	409.563	311.705	2160.32	376.543	566.557	496.342	545.033	493.273	10755.6	1544.65	747.373	47079.5	2426.19	717.915
ENSBTAG00000008816	1394.09	-1.57163	0.446003	-2.21215	0.0269562	0.514943	-2.9724	TRIM2	FALSE		3093.95	1176.38	5179.24	1117.63	3389.37	1473.51	314.552	2256.12	911.486	860.658	988.736	873.99	722.986	212.784	697.326	679.453	285.954	859.569
ENSBTAG00000007490	3305.6	-1.76279	0.532633	-2.21126	0.0270181	0.515263	-3.39353	SULF2	FALSE		17834.4	3331.26	10091.5	1099.95	7294.33	2490.1	976.297	1685.03	1128.43	2216.67	1040.94	1441.7	1219.84	1232.79	1306.79	3108.35	973.817	1028.66
ENSBTAG00000015330	60.8664	1.56103	0.44157	2.21037	0.0270796	0.515263	2.95065		FALSE		27.9465	4582.43	9.61096	65.7847	11.1155	21.2526	47.4795	40.7921	23.4115	30.7732	42.9885	63.6771	58.9218	164.373	68.9541	95.6415	248.613	25.9577
ENSBTAG00000012071	110.869	-2.37628	0.81051	-2.21007	0.0271006	0.515263	-5.19196	ASGR1	FALSE		331.752	369.275	77.9556	18.3914	850.763	10.6263	7.41867	15.6893	23.4115	23.8244	25.5884	48.8789	60.5143	2.25168	28.9162	29.888	33.4105	37.0824
ENSBTAG00000019244	6.86791	-3.85595	1.47949	-2.21086	0.0270453	0.515263	-14.4796	P2RX6	FALSE		8.11351	6.23248	18.154	0	81.2287	0.885526	0	0	0.780382	1.98537	0	1.79372	0	0	4.44865	0	0	0
ENSBTAG00000007844	1782.15	-1.4735	0.402216	-2.20902	0.0271734	0.515886	-2.77695	CETN2	FALSE		4310.08	1572.14	6199.07	1220.91	5421.8	1255.68	774.509	2096.09	994.987	1059.19	857.724	1072.2	1074.92	749.809	1143.3	625.655	751.736	898.877
ENSBTAG00000017434	9.48043	-3.38686	1.26857	-2.20867	0.0271973	0.515886	-10.4603	MROH2A	FALSE		34.257	7.79061	43.7833	1.41472	68.4031	0	0	0	0	2.97805	3.58238	1.79372	4.77744	1.12584	0	0	0	0.741647
ENSBTAG00000020685	2.00658	2.87817	1.03913	2.20683	0.0273258	0.517716	7.35219		FALSE		0	0	0	2.12209	0	0	2.96747	0	0	0	1.02354	0.44843	4.77744	1.12584	3.33649	11.9552	6.87863	1.48329
ENSBTAG00000021591	1.60586	-3.58057	1.35822	-2.20551	0.0274181	0.518855	-11.9635	OAZ3	FALSE		3.606	6.23248	10.6788	1.41472	3.42015	0	0	0	1.56076	0	0	0	0	0	0	1.99253	0	0
ENSBTAG00000030483	4.05567	-3.90786	1.50702	-2.20492	0.0274596	0.519032	-15.01	KLK7	FALSE		0	3.11624	0	2.12209	0	15.0539	4.4512	42.3611	0	2.97805	0	1.79372	0	1.12584	0	0	0	0
ENSBTAG00000007881	3707.13	2.51523	0.876842	2.20134	0.0277121	0.520149	5.71687	IFIT1	FALSE		38.7646	2268.62	358.809	704.533	162.457	260.345	6713.9	599.331	496.323	370.271	415.556	739.013	6755.3	2722.28	2326.64	36690.5	4772.79	333
ENSBTAG00000045854	1268.17	2.56148	0.897042	2.20333	0.0275712	0.520149	5.90314		FALSE		5.40901	46.7436	9.61096	372.78	5.13023	207.213	2164.77	81.5843	590.749	505.277	1332.64	472.197	1555.85	2306.85	514.931	9751.45	2450.76	453.146
ENSBTAG00000038480	670.464	-1.58484	0.453863	-2.20295	0.027598	0.520149	-2.99974	FPGT	FALSE		1602.87	1064.2	3162.01	432.198	1245.79	373.692	221.076	798.584	358.976	268.025	279.937	469.506	398.12	199.274	261.358	352.678	336.07	244.002
ENSBTAG00000020584	375.672	-1.49506	0.413312	-2.20188	0.0276739	0.520149	-2.81876	IFT81	FALSE		733.822	423.809	1287.87	263.846	1098.72	305.506	114.248	436.162	289.522	314.681	241.555	257.399	250.019	94.5706	260.246	109.589	88.4395	192.087
ENSBTAG00000013983	45.5875	-1.65741	0.487045	-2.20187	0.0276744	0.520149	-3.1545	ZC2HC1C	FALSE		36.9615	77.9061	156.979	23.343	206.919	26.5658	19.2885	37.6543	32.776	36.7293	21.4943	17.9372	28.6647	19.1393	26.6919	3.98506	27.5145	20.0245
ENSBTAG00000047953	26.4723	2.61917	0.924041	2.20138	0.0277089	0.520149	6.14396		FALSE		0	1.55812	0	12.0252	0	0.885526	38.5771	4.70678	10.145	12.9049	19.959	3.13901	14.3323	94.5706	18.9068	165.38	69.769	9.64141
ENSBTAG00000046672	1357.98	1.75324	0.531463	2.19815	0.0279382	0.523785	3.37114	ZDHHC18	FALSE		198.33	324.089	98.2454	889.862	260.787	598.615	1859.12	331.044	1022.3	1028.42	1294.26	904.484	1745.36	2062.54	1065.45	7886.44	1616.48	1257.83
ENSBTAG00000018576	35.7187	-3.04091	1.11752	-2.19763	0.0279752	0.52387	-8.23009	DPYSL5	FALSE		0	0	0	15.562	0.855038	363.951	35.6096	75.3085	9.36458	85.3709	8.18829	8.52017	4.77744	13.5101	12.2338	5.9776	0	3.70824
ENSBTAG00000010366	60.5305	2.26373	0.764526	2.19577	0.0281082	0.525751	4.8023	HCRTR1	FALSE		3.606	12.465	2.13577	55.1743	0.855038	19.4816	341.259	7.84464	70.2344	22.8318	37.8708	29.148	12.7398	341.13	24.4676	41.8432	343.931	34.1158
ENSBTAG00000000283	5254.97	2.68208	0.955462	2.19483	0.0281755	0.526399	6.41781	CSF1	FALSE		16.227	347.461	22.4256	1107.02	40.1868	1336.26	9303.01	627.571	1154.97	1465.2	1635.1	744.394	8073.88	5328.6	1108.83	54390.1	6492.44	1395.78
ENSBTAG00000021434	1.77905	2.59773	0.917494	2.19372	0.0282553	0.527279	6.05333	EDN2	FALSE		0	0	0	1.41472	0	0.885526	1.48373	1.56893	0	0	0.511768	3.58744	1.59248	1.12584	4.44865	11.9552	1.96532	1.48329
ENSBTAG00000005215	718.76	1.92802	0.612536	2.19256	0.0283389	0.52762	3.80534	IL10RA	FALSE		31.5525	65.4411	46.9869	415.929	58.1426	582.676	703.29	257.304	484.617	551.933	607.469	517.488	1028.74	848.883	577.212	4680.46	789.077	690.474
ENSBTAG00000009834	11.6348	1.98685	0.639319	2.19273	0.0283271	0.52762	3.96371	CNGA3	FALSE		0.901501	3.11624	1.06788	14.8546	7.69535	3.5421	11.8699	1.56893	0.780382	3.97074	11.2589	33.1838	36.6271	13.5101	5.56081	49.8133	4.91331	5.19153
ENSBTAG00000032733	46.6673	-1.69465	0.50644	-2.19108	0.0284461	0.529006	-3.23698	RIIAD1	FALSE		105.476	68.5573	135.621	44.5638	168.443	16.825	13.3536	29.8096	64.7717	26.8025	21.4943	33.1838	30.2571	19.1393	27.8041	7.97013	2.94798	22.9911
ENSBTAG00000008008	5001.19	2.02329	0.656566	2.19062	0.0284792	0.529012	4.06509	TLR2	FALSE		497.629	472.111	1472.61	1909.88	455.735	1199	9343.07	1940.76	2213.94	1666.72	2486.17	1303.59	7747.42	8501.22	2294.39	31344.5	13785.8	1386.88
ENSBTAG00000015821	803.523	1.61278	0.469483	2.18916	0.0285849	0.529668	3.0584	AMPD3	FALSE		273.155	210.346	445.308	396.123	159.892	263.887	1255.24	272.993	513.491	406.008	784.029	385.65	3826.73	1457.96	423.734	26970.9	2010.53	764.638
ENSBTAG00000016277	916.362	-1.63841	0.481162	-2.1893	0.0285752	0.529668	-3.11322	2002-03-01	FALSE		1782.27	3790.91	2358.96	477.469	2430.02	462.244	283.393	807.998	383.168	345.454	341.861	429.596	632.215	373.779	477.118	450.312	427.458	240.294
ENSBTAG00000020298	4.41661	3.7355	1.43939	2.18878	0.0286129	0.529668	13.3198	TMPRSS11A	FALSE		18.9315	0	1.06788	0	0	0	0	3.13786	0	1.98537	0	0.44843	35.0346	0	1.11216	31.8805	3.93065	0
ENSBTAG00000039116	1.36222	-3.83282	1.48419	-2.18828	0.0286491	0.529729	-14.2493		FALSE		3.606	0	8.54308	2.12209	7.69535	0	0	0	1.56076	0.992685	0	0	0	0	0	0	0	0
ENSBTAG00000018165	241.614	2.00835	0.651175	2.18581	0.0288294	0.532263	4.02321		FALSE		44.1736	85.6967	68.3446	74.9804	171.863	54.9026	241.849	122.376	77.2578	89.3416	62.9475	63.2287	2364.83	243.181	146.805	10315.3	267.284	50.432
ENSBTAG00000002346	584.082	1.43006	0.386748	2.18505	0.0288851	0.532263	2.69459	HSD3B7	FALSE		265.943	257.09	174.065	364.999	340.305	257.688	2411.07	219.65	559.534	459.613	459.568	372.197	418.822	2285.46	438.192	687.423	1948.62	572.552
ENSBTAG00000048249	7.09977	2.77105	1.00041	2.18515	0.028878	0.532263	6.82606		FALSE		0	4.67436	0	42.4417	1.71008	0	4.4512	4.70678	0.780382	0.992685	0.511768	0.89686	535.074	1.12584	2.22432	79.7013	2.94798	17.0579
ENSBTAG00000020755	712.721	2.31652	0.792759	2.18417	0.0289499	0.532804	4.98129	SELP	FALSE		9.91651	129.324	7.47519	535.473	5.98527	410.884	183.983	360.853	486.958	441.745	480.55	485.65	3541.68	592.192	888.618	3702.12	50.1157	515.445
ENSBTAG00000014655	322.841	-2.22129	0.7493	-2.18375	0.0289804	0.532804	-4.66309	MYO1A	FALSE		584.173	215.021	2852.32	58.7111	663.51	156.738	38.5771	238.477	34.3368	116.144	32.2414	92.3766	121.029	101.326	54.4959	360.648	71.7343	19.2828
ENSBTAG00000019872	3022.09	1.82031	0.566235	2.18162	0.0291379	0.53509	3.53157	PIK3AP1	FALSE		1697.53	478.343	2313.04	1206.05	1610.89	784.576	2871.02	920.961	1201.01	1135.63	1531.21	945.739	4087.9	2828.11	1261.19	23587.6	4980.13	956.725
ENSBTAG00000002675	5.79791	-3.06964	1.13994	-2.17962	0.0292859	0.537196	-8.39563	CCDC7	FALSE		18.9315	1.55812	43.7833	0	25.6512	1.77105	0	1.56893	0.780382	0.992685	0	1.79372	3.18496	2.25168	1.11216	0	0.982661	0
ENSBTAG00000017697	22.3005	-2.00755	0.653531	-2.17671	0.029502	0.540547	-4.02098	CTF1	FALSE		48.6811	102.836	14.9504	10.6104	100.039	35.421	1.48373	6.27571	10.145	3.97074	7.67652	9.41703	9.55488	12.3842	8.8973	9.96266	6.87863	2.22494
ENSBTAG00000034384	99.6185	-2.02946	0.663918	-2.17566	0.0295807	0.541152	-4.08252	VWA3B	FALSE		120.801	70.1155	949.349	61.5405	1309.06	46.0473	16.3211	112.963	41.3602	27.7952	29.6826	16.1435	36.6271	25.8943	23.3554	95.6415	45.2024	22.9911
ENSBTAG00000003074	146.045	2.03136	0.664879	2.17537	0.0296021	0.541152	4.0879	SLC16A6	FALSE		3.606	14.0231	22.4256	56.589	35.0566	69.9565	250.751	43.93	83.5009	35.7367	40.4297	44.843	222.947	421.064	97.8703	785.058	346.879	54.1403
ENSBTAG00000001562	197.811	2.31026	0.793452	2.17438	0.029677	0.541907	4.95974	NFE2	FALSE		78.4306	119.975	42.7154	14.8546	196.659	22.1381	117.215	40.7921	35.1172	48.6416	23.5413	27.8027	2350.5	130.597	96.7581	18299.4	117.919	25.216
ENSBTAG00000011954	1683.66	-1.7482	0.535124	-2.1737	0.029728	0.542226	-3.35938	SEC11C	FALSE		5648.81	1660.96	6170.24	624.601	6813.8	695.138	786.379	952.339	504.907	618.443	530.704	714.798	801.018	701.398	705.111	1189.54	721.273	466.496
ENSBTAG00000016315	13472.4	1.70823	0.516956	2.17277	0.0297975	0.54288	3.26759	COTL1	FALSE		1299.06	4601.13	864.986	11618.4	3151.67	4741.1	17284	3602.26	10363.5	9572.46	14851	9658.29	22290	15435.3	11949.1	68895.8	17316.5	15008.7
ENSBTAG00000021975	1282.38	-1.91178	0.610874	-2.17194	0.0298599	0.543173	-3.76274	PATJ	FALSE		3630.35	2567.78	6286.64	340.949	3090.11	641.121	136.504	1382.23	273.914	683.96	321.39	455.157	1000.08	307.354	271.368	1105.86	398.96	189.12
ENSBTAG00000020616	654.031	1.59452	0.464859	2.17167	0.0298809	0.543173	3.01994	DGKD	FALSE		177.596	292.927	126.01	408.148	281.308	527.773	534.144	183.565	496.323	415.935	527.633	440.358	772.353	847.758	341.434	4244.09	594.51	560.685
ENSBTAG00000004842	2491.38	1.45487	0.4008	2.17033	0.029982	0.544398	2.74131	RSPRY1	FALSE		890.683	1248.06	1194.96	1899.27	706.262	873.128	2575.76	1288.09	1937.69	1428.47	2099.79	1555.6	6088.05	1901.54	1998.56	11496.9	4025.96	1636.07
ENSBTAG00000004556	94677.7	2.75815	1.00441	2.16361	0.0304942	0.544511	6.76527		FALSE		98.2636	12838.9	257.36	27566.6	321.494	1199.89	164930	3048.43	32871.3	22642.2	37814.6	13961	183801	119143	39428.4	759631	253964	30680.5
ENSBTAG00000017020	8694.77	-2.7224	0.985336	-2.16921	0.0300665	0.544511	-6.59971	S100G	FALSE		32535.2	6999.08	41605.9	391.171	51911.9	348.012	638.006	4454.19	242.699	457.628	299.384	510.314	6263.23	1901.54	766.28	6812.47	236.821	132.013
ENSBTAG00000000292	1628.13	1.85865	0.588578	2.16394	0.0304688	0.544511	3.62668	TCIRG1	FALSE		436.327	584.295	205.034	702.411	495.922	462.244	2856.19	191.409	1024.64	552.926	812.688	830.493	1745.36	3673.62	722.905	11190.1	1796.3	1023.47
ENSBTAG00000004430	880.447	1.65195	0.492462	2.16655	0.030269	0.544511	3.14257	SGPP1	FALSE		341.669	487.692	498.702	737.071	247.961	304.621	632.071	542.849	475.253	240.23	625.893	469.506	1697.58	494.244	399.266	5995.53	1201.79	456.113
ENSBTAG00000002363	163.699	1.85791	0.586663	2.16974	0.0300264	0.544511	3.62481	SESN2	FALSE		19.833	104.394	27.765	79.2246	36.7667	92.9802	186.95	28.2407	85.842	93.3124	119.242	85.6502	1359.98	200.4	82.3	10853.3	145.434	98.6391
ENSBTAG00000013705	472.447	1.54952	0.44542	2.16542	0.0303558	0.544511	2.9272	NFKBIE	FALSE		166.778	188.533	184.744	227.063	163.312	308.163	504.469	177.289	307.471	314.681	277.89	293.722	875.864	573.053	353.668	2893.16	311.504	382.69
ENSBTAG00000030671	384.766	-2.04929	0.676475	-2.16459	0.0304192	0.544511	-4.13903	HOOK1	FALSE		1480.26	422.251	2046.07	66.492	998.685	258.573	38.5771	293.39	58.5287	138.976	66.0181	116.592	261.167	59.6695	94.5338	358.656	119.885	47.4654
ENSBTAG00000000920	144.424	1.82279	0.571375	2.16633	0.0302858	0.544511	3.53764	DNAH17	FALSE		31.5525	73.2317	17.0862	136.521	29.0713	46.0473	170.629	32.9475	90.5243	50.6269	118.73	80.7174	1051.04	203.777	38.9257	3560.65	146.417	186.153
ENSBTAG00000012499	272.391	-1.48403	0.414997	-2.16634	0.030285	0.544511	-2.79728	RPGRIP1L	FALSE		384.04	358.368	983.522	227.063	842.213	269.2	66.768	302.803	187.292	192.581	176.56	168.61	141.731	74.3054	213.535	77.7087	94.3355	142.396
ENSBTAG00000011465	45.3552	1.92895	0.619895	2.16803	0.0301567	0.544511	3.80778	MYBPH	FALSE		0.901501	154.254	6.40731	22.6356	30.7814	27.4513	22.256	17.2582	23.4115	18.861	8.18829	33.1838	348.753	61.9212	82.3	2044.34	24.5665	24.4744
ENSBTAG00000023398	106.241	-2.30857	0.79619	-2.16477	0.0304055	0.544511	-4.95391	UBASH3A	FALSE		969.114	18.6975	397.253	9.90307	126.546	19.4816	38.5771	23.5339	17.1684	25.8098	18.4237	30.4933	30.2571	84.438	23.3554	27.8954	43.2371	8.15812
ENSBTAG00000005049	43.5787	1.68621	0.507966	2.16788	0.0301676	0.544511	3.2181	BLK	FALSE		19.833	9.34873	5.33942	34.6607	6.84031	30.1079	37.0933	39.2232	20.2899	15.883	16.8884	21.0762	116.251	133.975	40.0378	137.485	84.5089	15.5746
ENSBTAG00000010338	41.9091	-1.67233	0.502422	-2.16418	0.0304502	0.544511	-3.1873	FBXO36	FALSE		31.5525	148.022	115.332	21.9282	147.067	38.0776	7.41867	36.0853	24.1918	32.7586	10.2354	31.3901	27.0722	14.6359	20.0189	25.9029	10.8093	11.8664
ENSBTAG00000009461	28.2093	-1.52064	0.432099	-2.16534	0.0303613	0.544511	-2.86919	STYXL1	FALSE		35.1585	60.7667	46.9869	24.0503	121.415	23.9092	29.6747	18.8271	22.6311	12.9049	10.2354	12.556	19.1098	28.146	16.6824	7.97013	10.8093	5.93318
ENSBTAG00000013056	1.80544	-3.82317	1.49366	-2.16794	0.0301632	0.544511	-14.1543	SUN5	FALSE		7.21201	1.55812	11.7467	0.707362	9.40542	0.885526	0	0	0	0	0	0	0	0	0	0	0.982661	0
ENSBTAG00000005738	2157.67	-1.95471	0.634159	-2.15988	0.0307816	0.549035	-3.87638	ATP8B1	FALSE		8282.09	1530.07	12781.5	652.895	5564.59	436.564	919.915	619.727	667.227	738.558	664.275	488.789	1113.14	648.484	429.295	962.393	1751.1	587.385
ENSBTAG00000011146	4272.77	1.68441	0.509716	2.15691	0.0310128	0.55215	3.21409	RAB8B	FALSE		1005.17	1481.77	1949.96	3113.1	976.454	1702.87	4092.14	3428.11	2346.61	1438.4	2982.59	2321.52	7091.32	2481.35	2066.4	28387.6	8138.4	1906.03
ENSBTAG00000017823	9.63611	-2.07043	0.688733	-2.15676	0.0310247	0.55215	-4.20011	CFAP52	FALSE		56.7946	32.7205	693.057	9.19571	852.473	0.885526	1.48373	17.2582	5.46267	6.94879	3.07061	4.93273	6.36992	3.37752	3.33649	1.99253	0	4.44988
ENSBTAG00000002240	46.0915	1.47634	0.41345	2.15586	0.0310948	0.55227	2.78242	GPR18	FALSE		8.11351	10.9068	12.8146	45.2712	19.6659	8.85526	50.4469	36.0853	29.6545	34.744	50.6651	41.2556	89.1789	100.2	33.3649	111.582	117.919	28.9242
ENSBTAG00000019283	25.8484	-1.22935	0.298932	-2.1555	0.0311227	0.55227	-2.34461	FAM186B	FALSE		19.833	46.7436	46.9869	26.1724	48.7372	62.8723	14.8373	31.3786	20.2899	30.7732	17.4001	21.0762	14.3323	12.3842	11.1216	13.9477	10.8093	15.5746
ENSBTAG00000018012	1.21402	3.77328	1.47924	2.15536	0.031134	0.55227	13.6733	IL1F10	FALSE		0	0	0	0	0	0	0	0	0	0	0.511768	0	3.18496	4.50336	0	9.96266	2.94798	0.741647
ENSBTAG00000007378	45.1074	-2.31381	0.802563	-2.15412	0.031231	0.553382	-4.97196	CLIP4	FALSE		238.898	34.2787	211.441	12.0252	153.052	5.31315	2.96747	25.1028	3.90191	11.9122	6.14122	2.69058	12.7398	14.6359	25.5797	9.96266	38.3238	2.96659
ENSBTAG00000008538	29.4335	-2.2823	0.788633	-2.1522	0.0313813	0.555434	-4.86453	DNAI1	FALSE		30.651	29.6043	303.279	12.7325	457.446	5.31315	7.41867	28.2407	15.6076	6.94879	8.70006	1.79372	35.0346	4.50336	2.22432	13.9477	1.96532	8.15812
ENSBTAG00000014053	182.836	-2.36083	0.825452	-2.15135	0.0314488	0.55602	-5.13668	MAK	FALSE		686.944	110.627	921.584	24.0503	860.169	54.9026	8.9024	123.945	26.533	27.7952	16.8884	60.0896	95.5488	9.00672	25.5797	205.231	20.6359	12.608
ENSBTAG00000002606	794.54	-1.67392	0.506396	-2.15033	0.0315293	0.556833	-3.1908	LGR4	FALSE		1766.04	1059.52	3850.79	430.784	2269.27	456.931	123.15	647.967	419.065	410.972	365.914	486.995	404.49	153.114	359.228	446.327	393.065	258.093
ENSBTAG00000015160	44.0583	1.57626	0.46144	2.14818	0.0316991	0.55922	2.98195	PLD4	FALSE		22.5375	7.79061	1.06788	10.6104	41.8969	22.1381	68.2518	28.2407	11.7057	20.8464	45.0356	51.121	33.4421	115.962	74.5149	95.6415	62.8903	79.3563
ENSBTAG00000014526	1741.41	1.53021	0.44048	2.14587	0.0318832	0.561854	2.88829	MOB3A	FALSE		857.328	587.412	621.509	810.637	810.576	959.024	1954.08	484.799	1263.44	1116.77	1143.29	944.842	2267.69	2446.45	1121.06	10634.1	1619.43	1702.82
ENSBTAG00000046548	1700.78	1.69468	0.51752	2.14423	0.0320147	0.56325	3.23705	ST6GALNAC4	FALSE		389.449	375.507	198.627	944.329	410.418	941.314	2465.97	280.838	1327.43	1193.21	1369.49	1273.09	2461.98	2294.46	1250.07	10024.4	1359.02	2054.36
ENSBTAG00000013768	4.83904	2.88227	1.07149	2.14401	0.0320322	0.56325	7.37311	NPSR1	FALSE		0	0	3.20365	2.82945	0	0.885526	5.93494	0	0	0	3.58238	8.9686	17.5173	28.146	11.1216	0	4.91331	0
ENSBTAG00000018059	368.606	2.07559	0.695804	2.14226	0.0321725	0.565102	4.21518	CD80	FALSE		195.626	31.1624	426.086	94.0792	128.256	79.6973	304.165	111.394	79.599	66.5099	89.5594	86.9955	703.877	192.519	112.328	3411.21	437.284	84.5478
ENSBTAG00000009848	144.235	1.54098	0.446895	2.13916	0.0324226	0.568876	2.90992	GPR171	FALSE		63.1051	18.6975	88.6344	83.4687	77.8085	45.1618	114.248	156.893	70.2344	60.5538	86.4888	133.632	316.904	176.757	104.543	693.401	251.561	54.1403
ENSBTAG00000022989	900.933	-2.15346	0.73412	-2.13652	0.0326367	0.570912	-4.44895	FAM174B	FALSE		3334.65	846.06	3331.8	101.86	3786.97	768.636	29.6747	1051.18	195.876	296.813	92.63	410.762	756.428	88.9414	336.985	615.692	113.989	57.8485
ENSBTAG00000014092	105.786	-2.06953	0.694668	-2.13704	0.0325949	0.570912	-4.1975	CELF6	FALSE		343.472	257.09	371.624	20.5135	383.912	52.246	10.3861	90.9978	17.1684	49.6342	8.18829	41.704	49.3669	28.146	17.7946	123.537	32.4278	5.93318
ENSBTAG00000020009	7.84766	-2.55677	0.922928	-2.13643	0.0326448	0.570912	-5.88387	CCDC81	FALSE		9.01501	3.11624	54.4621	2.12209	44.462	0.885526	0	4.70678	1.56076	4.96342	2.55884	3.13901	0	1.12584	2.22432	0	0.982661	5.93318
ENSBTAG00000038878	33.7825	-2.24174	0.775915	-2.13522	0.0327434	0.571399	-4.72969	AOX4	FALSE		230.784	10.9068	127.078	7.07362	99.1845	8.85526	2.96747	12.5514	8.5842	10.9195	5.62945	4.4843	4.77744	9.00672	8.8973	25.9029	27.5145	2.96659
ENSBTAG00000017000	12.4356	2.17221	0.743223	2.13558	0.0327134	0.571399	4.50715	IL22RA2	FALSE		1.803	4.67436	2.13577	5.6589	0.855038	4.42763	14.8373	4.70678	2.34115	6.94879	1.02354	2.69058	57.3293	5.6292	6.67297	81.6938	16.7052	3.70824
ENSBTAG00000047680	413.718	1.56708	0.460208	2.13398	0.0328443	0.57188	2.96303	IRF7	FALSE		131.619	417.576	61.9373	159.864	202.644	288.681	1715.2	40.7921	281.718	263.062	280.449	535.874	453.857	2143.6	387.032	16542	720.291	355.249
ENSBTAG00000018819	99.7929	-2.09676	0.708555	-2.13358	0.0328773	0.57188	-4.27747	TENM1	FALSE		102.771	814.897	113.196	71.4436	29.9263	82.3539	8.9024	164.737	30.4349	94.3051	54.7592	30.9417	3.18496	15.7618	7.78513	93.649	63.873	13.3497
ENSBTAG00000016496	27.5111	-1.51812	0.437186	-2.13438	0.0328114	0.57188	-2.86418	ZNF641	FALSE		58.5976	87.2548	60.8694	11.3178	62.4178	26.5658	16.3211	18.8271	14.0469	32.7586	20.9825	23.3184	14.3323	7.88088	5.56081	11.9552	8.84395	13.3497
ENSBTAG00000004148	1404.08	-3.37633	1.30995	-2.13087	0.0331001	0.573795	-10.3843	SLPI	FALSE		13759.6	981.616	116882	13.4399	8042.49	2.65658	4.4512	78.4464	2.34115	50.6269	82.9065	12.556	3939.8	1.12584	27.8041	1131.76	14.7399	9.64141
ENSBTAG00000017457	1783.28	1.71867	0.532151	2.13035	0.0331428	0.573795	3.29132	STK10	FALSE		274.958	520.412	222.12	1029.21	300.974	771.293	2885.86	445.576	1237.69	1146.55	1392.52	907.174	1907.79	2771.82	1317.91	9924.8	3652.55	1389.85
ENSBTAG00000014921	224.733	2.33593	0.821833	2.13052	0.0331285	0.573795	5.04878	IL6	FALSE		16.227	127.766	33.1044	139.35	66.693	3.5421	44.512	1.56893	262.989	106.217	777.376	123.318	939.564	27.0202	43.3743	952.43	10.8093	369.34
ENSBTAG00000020731	175.091	-1.9931	0.661057	-2.13008	0.0331651	0.573795	-3.98093	PRRG4	FALSE		263.238	246.183	911.973	40.3196	719.087	87.667	11.8699	227.495	35.8976	78.4221	44.0121	50.6726	114.659	27.0202	28.9162	175.343	59.9423	28.9242
ENSBTAG00000000377	22.2148	2.46352	0.881861	2.13017	0.0331574	0.573795	5.51559	BMX	FALSE		14.424	4.67436	11.7467	7.07362	17.9558	2.65658	2.96747	0	5.46267	5.95611	6.14122	6.27802	288.239	5.6292	3.33649	2456.79	3.93065	7.41647
ENSBTAG00000012261	93.8835	-1.99627	0.662851	-2.1291	0.0332463	0.574431	-3.98968	RAB19	FALSE		297.495	73.2317	442.104	26.8798	400.158	38.0776	29.6747	39.2232	14.8273	43.6781	26.1002	17.4888	42.997	43.9078	13.3459	99.6266	31.4452	9.64141
ENSBTAG00000017098	15.2754	-3.78481	1.50313	-2.12877	0.033273	0.574431	-13.783	BPIFA1	FALSE		22.5375	93.4873	71.5483	0	67.548	0.885526	0	3.13786	0	0	0	0.44843	11.1474	0	2.22432	1.99253	0	0
ENSBTAG00000004705	208.256	-1.9933	0.661938	-2.12754	0.0333756	0.575586	-3.98146	ILDR1	FALSE		623.839	144.905	970.707	50.2227	790.056	195.701	14.8373	203.961	33.5564	91.327	31.2179	77.13	117.844	45.0336	48.9351	223.164	55.029	31.1492
ENSBTAG00000047093	6.27377	2.5218	0.910539	2.12709	0.0334122	0.575603	5.74299		FALSE		0	0	0	1.41472	0.855038	0.885526	11.8699	1.56893	3.12153	0.992685	0.511768	6.27802	42.997	23.6426	2.22432	442.342	1.96532	12.608
ENSBTAG00000015460	16.2	2.07636	0.701331	2.12647	0.0334644	0.575888	4.21741	TP63	FALSE		76.6276	1.55812	7.47519	9.90307	0.855038	2.65658	16.3211	1.56893	6.24306	11.9122	6.65299	7.17488	12.7398	52.9145	16.6824	5.9776	119.885	2.96659
ENSBTAG00000003804	852.823	-1.3822	0.375258	-2.12439	0.0336372	0.576016	-2.60665	SCCPDH	FALSE		1627.21	1241.82	3097.93	493.739	1950.34	734.101	422.864	1173.56	371.462	632.34	316.785	576.233	449.08	426.693	449.313	530.013	550.29	307.042
ENSBTAG00000010047	116.962	2.03605	0.682632	2.12568	0.0335303	0.576016	4.10122	TIAM2	FALSE		20.7345	32.7205	36.3081	48.1006	44.462	48.7039	91.9915	65.895	28.0938	74.4514	25.0766	30.4933	1232.58	48.4111	53.3838	11343.5	147.399	26.6993
ENSBTAG00000047561	674.988	1.80578	0.574679	2.12429	0.0336461	0.576016	3.49619		FALSE		308.313	225.928	422.882	263.139	247.106	95.6368	1077.19	92.5668	270.012	196.552	273.284	302.242	1054.22	932.196	263.582	4391.54	1424.86	308.525
ENSBTAG00000039377	251.364	-1.88591	0.612414	-2.12424	0.0336503	0.576016	-3.69587	SLITRK2	FALSE		1421.67	144.905	939.738	181.792	529.269	30.9934	86.0566	116.101	112.375	157.837	161.207	117.937	66.8842	86.6897	106.768	35.8656	33.4105	195.053
ENSBTAG00000021849	143.992	-1.4056	0.386286	-2.12432	0.033643	0.576016	-2.64927	DUS4L	FALSE		278.564	252.416	484.82	106.812	318.074	86.7815	60.8331	229.064	93.6458	80.4075	55.271	116.592	79.624	57.4178	77.8513	63.761	100.231	49.6904
ENSBTAG00000000517	125.095	-1.58902	0.472885	-2.12319	0.033738	0.576906	-3.00846	ANKRD29	FALSE		135.225	310.066	245.613	65.0773	597.672	94.7512	38.5771	117.67	55.4071	118.13	42.9885	79.8206	36.6271	58.5437	41.15	89.6639	97.2835	27.4409
ENSBTAG00000034626	42.8308	-1.78403	0.564901	-2.12256	0.033791	0.5772	-3.44388	FBXO16	FALSE		87.4456	77.9061	213.577	15.562	119.705	27.4513	7.41867	39.2232	10.9253	25.8098	18.4237	24.6637	19.1098	4.50336	17.7946	31.8805	17.6879	11.8664
ENSBTAG00000021838	815.29	-1.97412	0.654726	-2.12168	0.033865	0.577242	-3.92888	ESRP1	FALSE		2608.94	609.225	4532.1	199.476	2589.06	278.055	81.6054	729.552	180.268	382.184	155.578	273.991	522.334	221.79	166.824	761.147	249.596	133.497
ENSBTAG00000022895	318.617	1.65711	0.50525	2.12193	0.0338436	0.577242	3.15383	PQLC1	FALSE		97.3621	104.394	37.376	203.72	69.2581	269.2	261.137	59.6193	297.326	226.332	370.52	283.408	321.681	265.698	275.816	1932.76	127.746	531.761
ENSBTAG00000021435	1678.63	1.81225	0.578846	2.12016	0.0339924	0.578803	3.51189	MAFF	FALSE		116.294	1061.08	137.757	1091.46	185.543	261.23	2247.86	282.407	1286.85	1260.71	1771.23	939.91	4643.67	1867.77	1574.82	8239.12	1726.54	1521.12
ENSBTAG00000015101	857.461	1.48492	0.424769	2.11861	0.034123	0.57884	2.79902	HMGB2	FALSE		135.225	564.04	191.151	661.384	275.322	392.288	768.574	578.934	652.399	543.991	601.328	587.444	1313.8	1094.32	770.728	4321.8	1387.52	594.059
ENSBTAG00000047144	45.0642	-2.05417	0.693334	-2.11899	0.0340917	0.57884	-4.15303		FALSE		137.93	26.4881	241.342	10.6104	160.747	23.0237	1.48373	43.93	6.24306	26.8025	14.3295	14.3498	28.6647	9.00672	6.67297	37.8581	12.7746	8.89977
ENSBTAG00000003349	12.7975	-2.09429	0.712454	-2.11844	0.034138	0.57884	-4.27016	JAKMIP2	FALSE		0.901501	20.2556	6.40731	10.6104	4.27519	65.5289	4.4512	50.2057	1.56076	29.7805	3.07061	5.38116	1.59248	7.88088	7.78513	5.9776	0.982661	3.70824
ENSBTAG00000037381	1.50813	3.35338	1.30645	2.11901	0.0340893	0.57884	10.2204	TRIM40	FALSE		0	0	0	0	0	0	1.48373	0	0.780382	0	3.07061	0.44843	3.18496	1.12584	1.11216	15.9403	0	0
ENSBTAG00000017624	16.9867	-2.32049	0.819641	-2.11738	0.0342277	0.579752	-4.99502	RAB17	FALSE		35.1585	102.836	20.2898	2.82945	81.2287	4.42763	0	7.84464	3.12153	5.95611	1.02354	8.52017	4.77744	13.5101	3.33649	3.98506	0.982661	5.93318
ENSBTAG00000001176	1370.42	-3.02162	1.15101	-2.11693	0.0342654	0.579782	-8.12078	LRRN1	FALSE		1.803	10.9068	6.40731	724.339	5.98527	7727.98	376.868	10814.6	88.1832	2699.11	248.719	744.842	30.2571	226.294	772.953	13.9477	18.6706	155.746
ENSBTAG00000005210	168.355	-1.17421	0.278447	-2.11605	0.0343409	0.580452	-2.25669	SNAPC5	FALSE		249.716	233.718	325.705	191.695	357.406	212.526	81.6054	299.665	134.226	153.866	108.495	148.879	108.289	66.4246	125.674	63.761	56.0117	112.73
ENSBTAG00000011421	834.455	1.83543	0.591335	2.11459	0.0344649	0.580615	3.56878	CD37	FALSE		73.9231	77.9061	66.2088	488.08	161.602	484.382	1267.11	280.838	515.052	480.46	484.645	419.282	984.153	1728.16	603.904	4979.34	1360	565.135
ENSBTAG00000026275	448.198	2.54897	0.929106	2.11382	0.0345305	0.580615	5.85215	CCL24	FALSE		8.11351	3.11624	114.264	425.125	5.13023	20.3671	5026.89	25.1028	493.982	139.969	79.8358	115.247	20.7023	2978.97	279.153	332.753	2663.01	178.737
ENSBTAG00000046309	144.791	-1.66115	0.508879	-2.11474	0.0344524	0.580615	-3.16268		FALSE		347.078	79.4642	691.989	85.5908	396.738	111.576	31.1584	125.514	92.0851	119.122	76.2535	100.897	117.844	20.2651	48.9351	45.8282	46.1851	69.7148
ENSBTAG00000001903	69.7452	-2.0209	0.678821	-2.11528	0.034406	0.580615	-4.05836	C2orf50	FALSE		194.724	37.3949	148.436	15.562	501.908	36.3065	45.9957	25.1028	13.2665	27.7952	12.2824	11.6592	11.1474	23.6426	11.1216	83.6863	38.3238	17.0579
ENSBTAG00000013026	11.9173	-2.88232	1.08666	-2.1141	0.0345067	0.580615	-7.37333	SNTN	FALSE		16.227	6.23248	154.843	2.12209	189.819	4.42763	0	6.27571	0	0.992685	3.07061	5.82959	7.9624	1.12584	1.11216	0	0.982661	0.741647
ENSBTAG00000023635	95.1659	1.86359	0.605032	2.11326	0.0345787	0.580822	3.63912	CLEC6A	FALSE		0.901501	14.0231	3.20365	73.5657	23.086	15.9395	154.308	37.6543	53.8464	61.5465	75.7417	117.937	275.499	195.896	126.786	257.037	147.399	78.6146
ENSBTAG00000031866	6.49919	-2.4822	0.898009	-2.11268	0.0346283	0.581049	-5.58751		FALSE		28.848	3.11624	17.0862	0.707362	42.7519	4.42763	1.48373	0	0.780382	2.97805	4.09415	0.89686	0	2.25168	1.11216	3.98506	0.982661	1.48329
ENSBTAG00000009798	293.269	-1.717	0.535933	-2.1122	0.0346691	0.58113	-3.28752	DCDC2	FALSE		671.618	222.811	658.885	96.2013	1574.13	271.856	35.6096	305.941	145.931	262.069	119.242	197.758	117.844	41.6561	95.6459	211.208	156.243	94.1892
ENSBTAG00000016494	67.6209	1.91333	0.629533	2.11003	0.034856	0.581846	3.76678	RELT	FALSE		3.606	7.79061	1.06788	33.246	9.40542	31.8789	319.003	4.70678	85.0616	60.5538	46.0591	58.7444	128.991	278.083	71.1784	1671.73	155.26	110.505
ENSBTAG00000010520	79.9435	2.02691	0.683333	2.11012	0.0348483	0.581846	4.07532	C8G	FALSE		21.636	57.6505	2.13577	18.3914	24.7961	52.246	99.4102	4.70678	43.7014	12.9049	22.5178	72.6457	35.0346	219.539	21.1311	585.804	60.925	83.8061
ENSBTAG00000013529	20.1748	-2.18418	0.757578	-2.11091	0.0347803	0.581846	-4.54468		FALSE		30.651	24.9299	56.5979	4.95154	157.327	12.3974	0	10.9825	4.68229	4.96342	3.07061	4.4843	3.18496	9.00672	4.44865	17.9328	9.82661	3.70824
ENSBTAG00000004878	3.5627	2.38221	0.851577	2.11045	0.0348193	0.581846	5.21336	CAMKV	FALSE		0	1.55812	0	4.24417	1.71008	1.77105	0	0	1.56076	0.992685	1.02354	2.69058	1.59248	13.5101	1.11216	1.99253	5.89597	24.4744
ENSBTAG00000019291	6.56676	-2.478	0.897801	-2.10849	0.0349886	0.583456	-5.57126	GRB14	FALSE		10.818	4.67436	59.8015	2.12209	11.1155	4.42763	1.48373	6.27571	1.56076	1.98537	1.5353	7.17488	0	2.25168	0	1.99253	0.982661	0
ENSBTAG00000033726	2.73726	-2.3244	0.825374	-2.10741	0.0350818	0.584407	-5.00859	GRIP1	FALSE		5.40901	7.79061	4.27154	1.41472	12.8256	1.77105	0	6.27571	0.780382	2.97805	0.511768	1.79372	0	0	0	0	1.96532	1.48329
ENSBTAG00000005787	759.659	-1.4413	0.406467	-2.10669	0.0351441	0.584513	-2.71566	IFT57	FALSE		1693.02	1104.71	2446.52	459.078	2448.83	501.207	295.263	792.309	359.756	461.598	374.103	394.17	476.152	378.282	474.893	286.925	394.047	333
ENSBTAG00000009620	28.9134	-1.71005	0.534086	-2.1065	0.0351606	0.584513	-3.27173	WDR27	FALSE		62.2036	91.9291	59.8015	19.0988	98.3294	40.7342	5.93494	12.5514	14.0469	14.8903	9.21183	26.4574	4.77744	24.7685	5.56081	7.97013	11.7919	10.3831
ENSBTAG00000011131	10.2857	2.38737	0.856221	2.10503	0.0352889	0.586043	5.23202	NMUR2	FALSE		0.901501	9.34873	3.20365	5.6589	0	0.885526	56.3819	4.70678	4.68229	1.98537	4.09415	4.03587	121.029	2.25168	5.56081	3710.09	6.87863	1.48329
ENSBTAG00000010444	4755.76	-1.91127	0.630208	-2.1045	0.0353351	0.586207	-3.7614	ERBB3	FALSE		10788.3	18471.5	15001.6	1109.14	15178.6	2286.43	586.075	3790.53	859.201	2516.46	910.947	1457.4	4006.68	1362.27	948.674	4293.91	1436.65	599.251
ENSBTAG00000011644	162.605	-1.66209	0.512629	-2.10112	0.0356306	0.590031	-3.16475		FALSE		371.419	941.105	100.381	94.7865	59.8527	322.331	29.6747	147.479	102.23	168.756	96.2124	94.6188	46.1819	66.4246	87.8608	51.8058	53.0637	92.7059
ENSBTAG00000003528	8.0368	1.99467	0.670944	2.10103	0.0356387	0.590031	3.98525		FALSE		0.901501	0	0	9.19571	0.855038	4.42763	4.4512	0	7.02344	5.95611	11.7707	3.58744	25.4797	11.2584	2.22432	33.873	11.7919	11.8664
ENSBTAG00000015095	7.95536	-3.10903	1.20216	-2.09959	0.0357649	0.590981	-8.62805	TTC6	FALSE		35.1585	1.55812	43.7833	0.707362	45.317	0	1.48373	1.56893	0.780382	0	0	0.89686	4.77744	0	2.22432	1.99253	2.94798	0
ENSBTAG00000009828	2.21454	-2.80045	1.05521	-2.09954	0.0357693	0.590981	-6.96658	FXYD2	FALSE		1.803	4.67436	1.06788	2.82945	19.6659	1.77105	0	0	2.34115	1.98537	1.02354	0.44843	0	2.25168	0	0	0	0
ENSBTAG00000012595	1459.65	1.52181	0.44637	2.09872	0.0358415	0.591228	2.8715	RIDA	FALSE		768.079	593.644	672.767	1004.45	450.605	510.948	1252.27	1091.97	749.167	872.57	970.313	892.824	2579.82	953.587	1123.28	9157.68	1853.3	776.505
ENSBTAG00000016844	174.164	-1.79816	0.578097	-2.09854	0.0358575	0.591228	-3.47776	ADGB	FALSE		77.5291	40.5112	994.201	159.864	710.537	162.051	34.1259	185.134	110.814	74.4514	77.277	96.8609	89.1789	42.7819	84.5243	41.8432	41.2718	111.989
ENSBTAG00000026350	2.26715	2.39888	0.864561	2.09804	0.0359018	0.591354	5.27394	SPATC1	FALSE		0	0	0	1.41472	0.855038	0	1.48373	0	1.56076	1.98537	1.02354	4.93273	15.9248	3.37752	1.11216	276.962	4.91331	2.22494
ENSBTAG00000037826	6.065	2.98176	1.14323	2.09648	0.0360396	0.593018	7.89948		FALSE		0	0	0	1.41472	4.27519	1.77105	5.93494	1.56893	0	0	2.55884	1.34529	79.624	4.50336	2.22432	514.073	0.982661	2.96659
ENSBTAG00000014171	250.857	-1.43512	0.40576	-2.09513	0.0361596	0.594387	-2.70405	NAPEPLD	FALSE		475.091	377.065	864.986	174.718	806.301	152.31	109.796	262.011	126.422	135.998	150.972	152.466	128.991	88.9414	108.992	139.477	144.451	116.439
ENSBTAG00000010850	576.932	-1.52232	0.447945	-2.09248	0.0363955	0.596443	-2.87252	SERTAD4	FALSE		1068.28	2435.34	1078.56	341.656	707.117	373.692	118.699	1129.63	316.835	552.926	135.107	427.354	286.647	193.644	270.255	358.656	426.475	163.904
ENSBTAG00000010431	216.39	-1.41609	0.397177	-2.09248	0.0363954	0.596443	-2.6686	LURAP1L	FALSE		492.22	154.254	469.869	149.961	844.778	226.695	124.634	169.444	246.601	117.137	169.907	99.5515	98.7338	67.5504	80.0757	181.32	68.7863	133.497
ENSBTAG00000032121	89.8265	-1.42033	0.399058	-2.09325	0.0363269	0.596443	-2.67646	SUGCT	FALSE		177.596	110.627	257.36	31.1239	188.963	126.63	59.3494	181.996	30.4349	79.4148	30.7061	56.5022	84.4015	33.7752	55.6081	49.8133	34.3931	28.1826
ENSBTAG00000007109	44.3348	1.8188	0.589844	2.09175	0.0364611	0.596911	3.52789	ASB2	FALSE		2.7045	12.465	6.40731	45.2712	12.8256	13.2829	51.9307	10.9825	14.8273	37.722	24.5649	23.3184	15.9248	68.6762	264.695	113.574	40.2891	38.5657
ENSBTAG00000035183	30.58	2.35539	0.846908	2.09041	0.0365806	0.597214	5.11732		FALSE		0	9.34873	37.376	5.6589	9.40542	1.77105	108.313	14.1204	5.46267	2.97805	0.511768	4.03587	234.095	63.047	10.0095	3339.48	91.3875	17.0579
ENSBTAG00000007020	100.92	-1.36445	0.37289	-2.0903	0.0365906	0.597214	-2.57479	ZNF502	FALSE		195.626	152.696	305.415	75.6878	232.57	104.492	26.7072	152.186	54.6267	86.3636	50.1533	77.13	55.7368	32.6494	72.2905	51.8058	48.1504	42.2739
ENSBTAG00000019881	40.3081	-2.4902	0.911116	-2.09106	0.0365223	0.597214	-5.61857		FALSE		12.621	73.2317	196.491	3.53681	277.887	7.96973	2.96747	43.93	6.24306	8.93416	2.04707	15.2466	50.9594	1.12584	2.22432	15.9403	1.96532	2.22494
ENSBTAG00000024503	4514.38	2.11002	0.730274	2.08828	0.0367725	0.59752	4.31696	FCER1G	FALSE		156.861	330.322	102.517	2013.86	275.322	1570.04	7595.23	2025.49	1959.54	2216.67	2462.63	1401.79	5965.43	6740.4	2785.97	33538.3	8285.8	1832.61
ENSBTAG00000008699	1852.12	1.5731	0.472994	2.08903	0.0367048	0.59752	2.97543	FEM1C	FALSE		654.49	816.455	1300.68	1267.59	670.35	727.016	1354.65	1262.99	980.16	825.914	1108.49	1030.04	3557.6	1228.29	915.309	12287.9	2452.72	897.393
ENSBTAG00000019568	390.765	-1.2811	0.333281	-2.08863	0.0367407	0.59752	-2.43025	IFT74	FALSE		748.246	699.596	1092.45	331.753	754.144	351.554	164.694	604.037	279.377	268.025	199.078	293.722	226.132	158.743	311.405	111.582	206.359	232.877
ENSBTAG00000038281	2.58353	-4.32519	1.79125	-2.08804	0.0367944	0.59752	-20.0453	CSMD3	FALSE		0.901501	1.55812	21.3577	0	17.9558	0	0	3.13786	0	0	0	0	1.59248	0	0	0	0	0
ENSBTAG00000005968	2.46477	3.51895	1.40428	2.0893	0.036681	0.59752	11.4633	TLL1	FALSE		0	1.55812	0	0.707362	0	1.77105	0	0	0	0	2.04707	1.34529	0	1.12584	0	31.8805	3.93065	0
ENSBTAG00000008004	1642.77	2.24832	0.797337	2.0861	0.0369696	0.599762	4.75131	NCF2	FALSE		18.9315	48.3018	29.9008	1058.21	66.693	324.988	2409.58	475.385	763.994	962.904	913.506	689.237	1393.42	1770.95	1088.81	12636.6	4326.66	591.835
ENSBTAG00000018206	723.137	-1.65725	0.514484	-2.08413	0.0371483	0.602056	-3.15415	NIPAL2	FALSE		2362.83	1263.64	2465.75	384.098	2278.68	363.065	142.438	489.506	262.208	370.271	293.243	353.811	477.744	149.737	367.013	370.611	182.775	439.055
ENSBTAG00000034366	1090.54	2.12774	0.740738	2.0827	0.0372784	0.603104	4.37031	RGS2	FALSE		19.833	90.371	21.3577	894.813	102.605	120.431	1121.7	751.517	700.783	542.006	505.627	807.174	5760	807.227	883.057	5204.49	1059.31	237.327
ENSBTAG00000005534	347.15	1.88045	0.622033	2.0826	0.0372877	0.603104	3.68189	ENO3	FALSE		53.1886	107.51	11.7467	439.272	78.6635	146.997	330.873	78.4464	160.759	175.705	219.037	150.224	202.245	488.615	2629.15	524.036	301.677	150.554
ENSBTAG00000021984	5.04009	-2.98694	1.15366	-2.08203	0.0373401	0.603347	-7.92793	C21orf58	FALSE		17.1285	7.79061	52.3263	0.707362	324.06	0	1.48373	1.56893	0.780382	0	1.5353	1.34529	0	0	0	1.99253	0.982661	2.22494
ENSBTAG00000010303	3648.95	1.80037	0.583964	2.08124	0.0374116	0.603898	3.4831	ICAM1	FALSE		239.799	659.085	362.013	2041.45	336.885	3884.8	2538.67	1589.32	2500.34	3192.47	4978.99	3534.53	4164.34	2202.14	2219.88	24109.6	2453.71	4673.12
ENSBTAG00000018694	1935.08	-1.50942	0.444341	-2.08042	0.0374873	0.60424	-2.84695	ACSS3	FALSE		4638.22	2005.3	7297.92	1232.93	6129.77	994.445	649.875	2091.38	1015.28	1135.63	1074.2	1100.9	1167.29	437.952	1128.84	902.617	973.817	855.119
ENSBTAG00000036127	440.226	-1.48572	0.432997	-2.08019	0.0375077	0.60424	-2.80056		FALSE		947.478	1051.73	1300.68	227.063	1122.67	294.88	117.215	604.037	201.339	294.827	145.342	273.094	294.609	229.671	186.843	338.73	170	123.855
ENSBTAG00000008307	521.794	-1.95259	0.657745	-2.07921	0.0375982	0.605094	-3.87069	PLCH1	FALSE		1227.84	325.647	2547.97	118.837	2066.63	356.867	40.0608	582.072	120.179	395.089	83.93	160.09	388.565	165.498	74.5149	502.118	189.654	46.7238
ENSBTAG00000044118	3.86624	-3.01822	1.17178	-2.07652	0.0378455	0.608469	-8.1017	HMGA2	FALSE		8.11351	1.55812	17.0862	0.707362	32.4915	0.885526	0	0	1.56076	0.992685	0.511768	0	1.59248	1.12584	0	0	0	2.96659
ENSBTAG00000012757	446.26	-1.88788	0.627593	-2.07599	0.0378944	0.608648	-3.70091	GCNT1	FALSE		752.754	998.756	2327.99	134.399	1392	195.701	60.8331	492.643	89.7439	157.837	79.3241	157.847	339.198	129.472	117.889	434.372	102.197	69.7148
ENSBTAG00000009812	6788.41	2.31163	0.833076	2.0726	0.0382094	0.612259	4.96445		FALSE		296.594	1860.4	10314.7	434.32	847.343	499.436	5770.24	3421.83	657.082	476.489	1521.49	326.457	51196.7	5776.69	2043.04	26255.6	9298.92	1194.05
ENSBTAG00000019181	618.087	-2.0083	0.686615	-2.07292	0.0381799	0.612259	-4.02307	BAIAP2L1	FALSE		2222.2	1329.08	2964.45	94.7865	1744.28	168.25	99.4102	374.974	85.0616	195.559	110.542	138.116	484.114	243.181	120.114	535.991	134.625	80.8396
ENSBTAG00000017346	537.006	1.85776	0.614165	2.07235	0.038233	0.612259	3.62445	RASSF2	FALSE		27.045	66.9992	18.154	385.512	67.548	332.072	643.94	268.287	337.905	330.564	334.696	269.507	985.746	709.279	450.426	2917.07	1216.53	304.817
ENSBTAG00000008269	1091.13	1.50092	0.442149	2.07153	0.0383094	0.612874	2.83024	RNF149	FALSE		585.074	693.364	633.256	904.009	530.124	282.483	535.628	486.368	810.037	553.918	609.516	920.627	4366.58	464.972	1145.53	4562.9	465.781	1090.22
ENSBTAG00000040432	100.088	-2.0697	0.717057	-2.07054	0.0384017	0.613742	-4.19799	CLDN3	FALSE		319.131	444.065	87.5665	21.2209	477.966	70.842	17.8048	9.41357	23.4115	40.7001	31.7296	17.0403	20.7023	75.4313	7.78513	85.6789	11.7919	39.3073
ENSBTAG00000017277	20.7601	-2.0441	0.705047	-2.06951	0.0384982	0.614645	-4.12417	RAB36	FALSE		57.6961	35.8368	24.5613	4.24417	138.516	24.7947	5.93494	1.56893	10.145	9.92685	8.18829	6.27802	1.59248	6.75504	6.67297	9.96266	0.982661	20.0245
ENSBTAG00000009171	3.54853	3.83612	1.57125	2.06913	0.0385343	0.614645	14.2819		FALSE		0.901501	0	1.06788	0	1.71008	0	0	0	0.780382	0	0.511768	0	22.2947	0	0	35.8656	0	0.741647
ENSBTAG00000014554	284.101	2.12609	0.745615	2.06687	0.0387468	0.61724	4.36532	SNAI1	FALSE		0.901501	76.3479	3.20365	188.866	4.27519	146.112	225.528	42.3611	224.75	225.339	281.984	230.493	742.096	255.566	407.051	1372.85	106.127	579.968
ENSBTAG00000010477	149.85	-1.85471	0.614401	-2.06658	0.0387735	0.61724	-3.61679	TTC21A	FALSE		209.148	116.859	587.337	108.226	930.282	52.246	34.1259	48.6368	73.3559	49.6342	50.6651	109.417	44.5895	38.2786	57.8324	29.888	31.4452	125.338
ENSBTAG00000009144	8.74588	-3.87558	1.59311	-2.06551	0.038875	0.618246	-14.678		FALSE		643.672	21.8137	68.3446	0	55.5775	0	0	0	0	0.992685	0	0	3.18496	0	0	3.98506	0.982661	0.741647
ENSBTAG00000008661	48.8972	-1.78267	0.580099	-2.0646	0.0389612	0.619008	-3.44062	C11orf52	FALSE		155.96	31.1624	146.3	14.8546	229.15	39.8486	14.8373	43.93	10.9253	25.8098	10.2354	27.3542	25.4797	29.2718	15.5703	33.873	19.6532	5.93318
ENSBTAG00000024643	58.7943	-1.91788	0.646883	-2.06046	0.0393549	0.624648	-3.77866	VEPH1	FALSE		85.6426	163.603	133.486	15.562	340.305	36.3065	8.9024	51.7746	9.36458	25.8098	13.8177	9.41703	35.0346	13.5101	16.6824	71.7311	14.7399	12.608
ENSBTAG00000038321	27.9831	1.78566	0.583143	2.05894	0.0395	0.626335	3.44775	LIPE	FALSE		6.31051	10.9068	2.13577	12.7325	11.1155	28.3368	13.3536	0	28.0938	18.861	24.5649	25.5605	36.6271	32.6494	20.0189	183.313	12.7746	36.3407
ENSBTAG00000019157	1.87305	-2.17107	0.770486	-2.05853	0.039539	0.626338	-4.50357	LRRC10	FALSE		5.40901	4.67436	3.20365	3.53681	3.42015	1.77105	4.4512	0	1.56076	0.992685	0.511768	0.44843	0	2.25168	0	0	0	1.48329
ENSBTAG00000002317	583.378	-2.7661	1.05999	-2.05766	0.0396229	0.626894	-6.80265	PTN	FALSE		5.40901	28.0462	5.33942	319.728	3.42015	3035.58	115.731	4606.37	56.1875	1221	227.225	529.148	12.7398	117.087	52.2716	115.567	37.3411	12.608
ENSBTAG00000016411	428.256	1.86776	0.623497	2.05736	0.0396518	0.626894	3.64965	RNF122	FALSE		9.01501	96.6035	7.47519	302.044	35.9116	272.742	408.027	178.858	343.368	311.703	397.132	373.991	840.83	541.529	441.528	2259.53	419.596	468.721
ENSBTAG00000006360	138.687	2.04904	0.711915	2.05648	0.0397358	0.627608	4.13831	CD180	FALSE		8.11351	9.34873	8.54308	113.885	12.8256	42.5052	183.983	80.0153	47.6033	72.466	28.659	101.345	119.436	1059.42	56.7203	372.603	130.694	48.2071
ENSBTAG00000003144	159.118	-1.29765	0.346971	-2.05391	0.0399843	0.630637	-2.45828		FALSE		197.429	190.091	474.141	118.129	414.694	164.708	66.768	276.131	120.179	139.969	106.448	114.35	73.2541	39.4044	126.786	79.7013	76.6476	85.2894
ENSBTAG00000014154	23.6419	-2.08817	0.731937	-2.05369	0.0400057	0.630637	-4.25209		FALSE		73.9231	6.23248	120.671	4.95154	104.315	10.6263	2.96747	17.2582	3.12153	12.9049	4.60591	13.0045	6.36992	7.88088	2.22432	23.9104	6.87863	3.70824
ENSBTAG00000004378	341.054	1.52282	0.457404	2.0503	0.0403353	0.635212	2.87351	IL23A	FALSE		138.831	233.718	128.146	217.868	177.848	165.593	175.081	174.151	220.848	226.332	201.637	317.937	730.949	266.824	254.685	2149.94	98.2661	260.318
ENSBTAG00000017502	75.4106	2.19088	0.783849	2.04871	0.0404906	0.637037	4.56583	RIMKLA	FALSE		0.901501	14.0231	0	55.8816	0.855038	24.7947	253.718	9.41357	95.2066	39.7074	79.3241	47.0852	39.812	335.5	61.1689	67.7461	363.585	71.9398
ENSBTAG00000013856	637.624	-1.45668	0.425789	-2.0472	0.0406383	0.638738	-2.74475	SSBP2	FALSE		1210.72	1212.22	1819.68	256.772	1664.76	707.535	163.211	1080.99	259.867	511.233	233.878	494.618	429.97	197.022	351.443	308.842	400.926	173.545
ENSBTAG00000023939	10.6544	-1.84805	0.618046	-2.04361	0.040992	0.643669	-3.60012		FALSE		19.833	12.465	42.7154	5.6589	41.8969	9.74078	1.48373	7.84464	5.46267	10.9195	3.58238	11.2108	7.9624	2.25168	1.11216	0	3.93065	3.70824
ENSBTAG00000021837	333.495	1.55239	0.473953	2.04111	0.0412401	0.643818	2.93302	RGS19	FALSE		101.87	84.1385	45.919	194.525	123.126	184.189	467.376	106.687	251.283	233.281	281.984	230.045	218.17	664.246	258.022	1817.19	398.96	341.899
ENSBTAG00000001191	156.411	2.4532	0.915831	2.0399	0.0413604	0.643818	5.47631	CCL17	FALSE		1.803	10.9068	0	68.6141	2.56512	20.3671	2718.2	51.7746	116.277	161.808	54.7592	70.4035	36.6271	510.006	382.584	5.9776	1131.04	100.864
ENSBTAG00000008916	231.834	1.72545	0.559051	2.03997	0.0413529	0.643818	3.30683	CYFIP2	FALSE		40.5676	213.463	52.3263	108.226	81.2287	104.492	198.82	101.98	92.8655	149.895	113.613	99.1031	300.979	262.321	105.655	1795.27	286.937	65.265
ENSBTAG00000016137	229.104	-1.66191	0.527833	-2.04024	0.0413264	0.643818	-3.16434	ZNF608	FALSE		500.333	412.902	759.266	154.912	974.744	100.95	35.6096	120.807	113.155	120.115	99.283	172.197	100.326	57.4178	112.328	59.776	65.8383	163.904
ENSBTAG00000020826	43.6273	-1.37073	0.385059	-2.04055	0.0412956	0.643818	-2.58602	CHIC1	FALSE		75.7261	95.0454	102.517	43.1491	101.75	55.7881	11.8699	61.1882	24.9722	27.7952	27.6355	30.4933	15.9248	11.2584	14.4581	39.8506	17.6879	28.1826
ENSBTAG00000001455	30.4344	-1.69957	0.545691	-2.0425	0.0411023	0.643818	-3.24805	HOXA7	FALSE		94.6576	98.1616	40.5796	10.6104	97.4744	30.1079	7.41867	14.1204	17.1684	29.7805	18.4237	20.6278	12.7398	7.88088	15.5703	15.9403	0.982661	15.5746
ENSBTAG00000039937	6.4738	1.99621	0.691031	2.04218	0.0411338	0.643818	3.9895	TNFRSF8	FALSE		0	0	1.06788	0.707362	5.13023	3.5421	4.4512	1.56893	3.12153	6.94879	4.60591	4.4843	12.7398	7.88088	3.33649	47.8208	3.93065	5.19153
ENSBTAG00000040188	4.67291	-4.42517	1.87958	-2.0431	0.0410427	0.643818	-21.4837		FALSE		0.901501	0	46.9869	23.343	0	0	0	0	10.145	0	0.511768	0	0	0	2.22432	0	0	0
ENSBTAG00000021283	2.77242	-3.78658	1.56904	-2.04047	0.0413035	0.643818	-13.7998	KCNF1	FALSE		0	4.67436	5.33942	0.707362	35.9116	0	0	1.56893	0	0	0.511768	0.44843	0	0	0	0	0	0.741647
ENSBTAG00000018473	58.9477	2.66815	1.0216	2.0391	0.0414396	0.64443	6.35612	MARCO	FALSE		0	7.79061	0	7.78098	0	7.96973	80.1216	4.70678	18.7292	47.6489	16.3766	21.9731	97.1413	3.37752	15.5703	241.096	461.851	28.9242
ENSBTAG00000008142	2803.68	1.82482	0.608274	2.03826	0.0415236	0.645115	3.54263	IFIH1	FALSE		805.942	2209.42	1946.75	1172.81	686.596	629.609	3197.45	917.823	801.452	794.148	658.646	1326.01	5333.22	2435.19	1739.42	22577.4	2739.66	494.679
ENSBTAG00000015810	6233.1	2.55416	0.967093	2.03617	0.0417335	0.64713	5.87327	PLET1	FALSE		7.21201	361.484	13.8825	4117.56	2.56512	1199.89	1065.32	4003.9	5558.66	3357.26	13023.5	3296.86	14515.5	1886.91	2930.55	48271.1	952.199	7631.55
ENSBTAG00000024269	547.874	-2.0437	0.716284	-2.03649	0.0417013	0.64713	-4.12303	TGFBR3	FALSE		161.369	4325.34	178.337	212.209	197.514	1367.25	99.4102	1037.06	106.132	572.779	156.601	174.888	92.3639	77.683	87.8608	797.013	138.555	79.3563
ENSBTAG00000018161	3.39805	2.30042	0.842743	2.03551	0.0417991	0.647427	4.926	TBX18	FALSE		0	0	0	4.24417	0.855038	0.885526	0	0	3.90191	0.992685	3.07061	2.69058	12.7398	3.37752	10.0095	13.9477	0	4.44988
ENSBTAG00000008155	2.92872	-2.48648	0.934308	-2.03518	0.0418329	0.647427	-5.60411	SUN3	FALSE		2.7045	1.55812	18.154	3.53681	10.2605	0.885526	0	6.27571	0.780382	0.992685	0.511768	0.89686	3.18496	0	0	1.99253	0.982661	0
ENSBTAG00000003068	1409.71	-1.60165	0.499685	-2.03458	0.0418932	0.64774	-3.0349	MSMO1	FALSE		4457.92	2313.81	5886.18	530.522	2311.17	838.593	532.66	2174.53	504.907	529.101	411.462	769.955	832.867	433.448	478.23	1362.89	620.059	386.398
ENSBTAG00000006132	1382.78	1.41776	0.409431	2.03394	0.0419575	0.648114	2.6717	DENND3	FALSE		339.866	571.83	322.501	1322.06	557.485	508.292	1287.88	249.46	1544.38	1226.96	1996.41	1095.51	2837.8	1266.57	1404.66	5162.65	1230.29	1965.37
ENSBTAG00000018517	2873.29	1.56425	0.481759	2.03265	0.0420875	0.649499	2.95723	VLDLR	FALSE		396.661	1000.31	278.718	2284.78	414.694	648.205	4139.62	1212.78	2740.7	2249.42	4493.84	1661.88	8535.7	3255.93	3576.71	6669	4595.91	3564.36
ENSBTAG00000004557	1559.95	2.2532	0.820979	2.03196	0.0421578	0.649963	4.76738	DHRS9	FALSE		17.1285	126.208	20.2898	982.526	47.0271	43.3908	2560.92	134.928	950.505	949.999	1221.08	556.502	4145.23	3744.54	1207.81	6537.5	4439.66	393.815
ENSBTAG00000020489	657.867	-1.85866	0.627185	-2.03076	0.0422791	0.650591	-3.62671	SEMA6A	FALSE		2115.82	316.299	3809.14	122.374	1197.05	741.185	77.1542	720.138	206.021	395.089	129.989	403.139	586.033	85.5638	232.442	416.439	123.815	163.904
ENSBTAG00000018326	8.4456	2.47058	0.928448	2.03089	0.0422658	0.650591	5.54266	FXYD7	FALSE		1.803	4.67436	0	4.24417	0.855038	2.65658	10.3861	1.56893	0.780382	0.992685	1.02354	1.34529	17.5173	10.1326	0	85.6789	6.87863	1.48329
ENSBTAG00000007079	13586.2	1.85967	0.628054	2.02955	0.0424022	0.651285	3.62924	LCP1	FALSE		1794.89	1036.15	2079.17	9049.28	2122.21	3341.09	25061.7	4614.22	6609.06	6942.84	8888.9	3701.34	19902.8	21599.2	8202.2	81408.9	33092.1	5104.76
ENSBTAG00000033190	2475.51	-2.1783	0.785179	-2.02922	0.0424363	0.651285	-4.52619	PGM5	FALSE		241.602	1347.77	111.06	2165.24	291.568	11337.4	624.652	16411	511.15	4826.43	1268.67	2073.99	402.898	907.427	873.047	237.111	170.983	757.222
ENSBTAG00000031396	3.62203	1.91703	0.656455	2.02913	0.0424453	0.651285	3.77645		FALSE		0.901501	0	0	4.24417	0	0.885526	2.96747	1.56893	1.56076	2.97805	4.60591	2.24215	7.9624	5.6292	1.11216	17.9328	3.93065	6.67483
ENSBTAG00000009331	247.1	-1.56751	0.484393	-2.02834	0.0425259	0.651902	-2.96393	CPAMD8	FALSE		439.933	391.088	219.984	105.397	587.411	848.333	60.8331	385.956	110.814	355.381	260.49	238.116	100.326	55.1662	56.7203	67.7461	46.1851	117.922
ENSBTAG00000022395	1706.82	-2.80729	1.09584	-2.02792	0.042568	0.651928	-6.99968		FALSE		4975.39	2717.36	7254.14	21.2209	11170.2	825.31	4.4512	436.162	47.6033	118.13	16.8884	143.498	906.122	6.75504	523.828	1516.32	24.5665	14.8329
ENSBTAG00000001571	1.97092	-2.71959	1.05303	-2.0271	0.0426527	0.652606	-6.58684	LRRD1	FALSE		0.901501	0	2.13577	0.707362	11.9705	9.74078	0	1.56893	1.56076	2.97805	1.02354	0.89686	0	0	0	1.99253	0	0
ENSBTAG00000048155	566.252	2.07806	0.737037	2.02576	0.0427897	0.654082	4.22238		FALSE		10.818	102.836	9.61096	273.042	22.231	224.038	856.114	147.479	436.234	246.186	424.256	290.583	1517.63	325.368	341.434	34980.9	4079.03	536.953
ENSBTAG00000022028	144.785	-1.79444	0.597187	-2.02523	0.0428434	0.654284	-3.46882	DERL3	FALSE		528.28	247.741	176.201	19.8061	769.535	155.852	57.8656	56.4814	48.3837	56.583	28.659	85.2017	44.5895	117.087	40.0378	103.612	38.3238	31.8908
ENSBTAG00000001442	6.65623	-4.54196	1.95715	-2.02179	0.0431976	0.65907	-23.2951		FALSE		9.91651	3.11624	89.7023	0	13.6806	0	0	0	0	0	0	0.44843	0	0	0	0	2.94798	0
ENSBTAG00000001034	251.265	2.10202	0.751054	2.01985	0.0433988	0.661514	4.29309	IL18R1	FALSE		2.7045	144.905	5.33942	198.061	0.855038	92.9802	132.052	144.341	173.245	125.078	118.218	195.067	1144.99	95.6964	479.342	1083.94	110.058	275.893
ENSBTAG00000026192	436.118	1.65612	0.531101	2.01679	0.0437175	0.665743	3.15167	C7orf50	FALSE		237.996	282.02	118.535	146.424	306.104	207.213	505.953	50.2057	225.53	147.91	209.313	307.175	385.38	643.981	154.591	3118.31	427.458	376.015
ENSBTAG00000020286	125.693	-1.66775	0.537258	-2.01533	0.04387	0.666808	-3.17719	GAREM1	FALSE		318.23	165.161	407.932	24.0503	579.716	76.1552	44.512	67.4639	47.6033	75.4441	75.7417	48.4305	68.4767	43.9078	47.823	95.6415	32.4278	43.7572
ENSBTAG00000004458	29.9981	-2.06775	0.735636	-2.01561	0.0438411	0.666808	-4.19233	MORN3	FALSE		52.2871	7.79061	76.8877	25.465	240.266	1.77105	11.8699	3.13786	21.8507	12.9049	24.5649	8.52017	7.9624	4.50336	7.78513	5.9776	4.91331	21.5078
ENSBTAG00000006385	4.67865	-2.73817	1.0689	-2.01439	0.043969	0.667684	-6.67223	ADGRB1	FALSE		0.901501	1.55812	1.06788	0	7.69535	49.5894	4.4512	7.84464	0.780382	0.992685	0.511768	2.24215	0	0	1.11216	3.98506	0	1.48329
ENSBTAG00000019455	1124.26	-1.81464	0.61075	-2.01332	0.044081	0.668128	-3.51771	MYO5B	FALSE		2393.49	6249.62	2606.71	232.722	2497.57	621.639	157.276	742.103	283.279	700.836	211.36	426.906	853.57	374.905	249.124	1083.94	335.088	216.561
ENSBTAG00000016523	90.0649	-2.10268	0.753729	-2.01356	0.0440553	0.668128	-4.29507	DNAH10	FALSE		75.7261	43.6274	494.431	45.9785	585.701	9.74078	5.93494	51.7746	31.9957	21.8391	40.4297	36.7713	35.0346	5.6292	32.2527	35.8656	6.87863	61.5567
ENSBTAG00000026025	6.13706	-4.66303	2.02762	-2.01124	0.0443004	0.670823	-25.3345		FALSE		0.901501	317.857	23.4935	0	81.2287	0.885526	0	0	0	0	0	0	0	0	0	1.99253	1.96532	0
ENSBTAG00000021025	420.867	-1.30099	0.356341	-2.00929	0.0445059	0.672672	-2.46399	P3H2	FALSE		607.612	833.595	577.726	547.498	580.571	603.928	148.373	1132.77	243.479	446.708	199.59	365.022	140.138	345.633	326.976	69.7386	183.758	222.494
ENSBTAG00000003774	2.28214	-3.35627	1.37917	-2.00938	0.044497	0.672672	-10.2409	C8A	FALSE		2.7045	3.11624	26.6971	1.41472	52.1573	0	0	3.13786	0	0	0	0.44843	1.59248	0	1.11216	0	0	0
ENSBTAG00000003290	107.099	-1.43104	0.421149	-2.0089	0.0445483	0.672683	-2.69642	SLC9A7	FALSE		215.459	37.3949	428.222	149.961	240.266	74.3841	87.5403	81.5843	54.6267	118.13	51.6886	48.8789	42.997	66.4246	68.9541	17.9328	85.4915	57.8485
ENSBTAG00000032801	8.6839	-2.99233	1.19887	-2.008	0.0446432	0.673487	-7.95759	OR11H7	FALSE		33.3555	4.67436	67.2767	1.41472	27.3612	0	0	3.13786	0.780382	2.97805	0	2.24215	6.36992	0	0	5.9776	0	0.741647
ENSBTAG00000005929	625.451	-1.58088	0.496285	-2.00667	0.044785	0.673947	-2.99152	SPTBN2	FALSE		2389.88	789.967	1161.86	234.137	2475.34	580.905	158.76	294.958	302.788	492.372	245.137	306.726	310.534	382.786	152.366	539.976	183.758	255.868
ENSBTAG00000020936	489.258	1.63446	0.523022	2.00654	0.044799	0.673947	3.10472	CARD15	FALSE		148.748	138.673	304.347	219.282	143.646	97.4078	830.891	112.963	300.447	231.296	332.649	187.444	515.964	964.845	261.358	2044.34	1752.09	220.269
ENSBTAG00000008614	13.1419	-1.77896	0.594879	-2.00706	0.0447433	0.673947	-3.43178	CCDC155	FALSE		25.242	62.3248	12.8146	3.53681	48.7372	15.0539	5.93494	1.56893	10.9253	5.95611	4.60591	8.52017	6.36992	7.88088	2.22432	5.9776	2.94798	5.93318
ENSBTAG00000011483	304.691	1.99225	0.701499	2.00607	0.0448489	0.674069	3.97858	SCARF1	FALSE		15.3255	28.0462	9.61096	208.672	32.4915	194.816	455.506	43.93	198.997	123.093	213.919	316.143	146.508	520.138	113.441	2329.27	186.706	347.833
ENSBTAG00000005339	3198.44	1.71061	0.561336	2.00523	0.0449387	0.674414	3.27298	VEGFA	FALSE		1602.87	1057.96	2284.21	1288.11	1262.89	496.78	5066.95	486.368	1370.35	993.678	1361.82	1242.15	5285.44	4488.72	1490.3	19975.1	6397.13	1421
ENSBTAG00000046010	18.7876	-2.44582	0.928057	-2.00507	0.0449554	0.674414	-5.44836	BHLHA15	FALSE		54.9916	62.3248	8.54308	0	147.922	9.74078	4.4512	1.56893	2.34115	1.98537	2.55884	7.62331	6.36992	6.75504	3.33649	15.9403	0.982661	0.741647
ENSBTAG00000021766	1406.71	1.98728	0.699638	2.0043	0.0450384	0.675033	3.96489	HBEGF	FALSE		48.6811	110.627	86.4986	636.626	71.8232	951.054	1976.33	828.394	550.95	808.046	730.805	420.627	2930.16	1557.04	930.88	10401	1511.33	769.83
ENSBTAG00000014628	718.605	2.29436	0.853081	2.00375	0.0450972	0.675287	4.90535	OAS2	FALSE		8.11351	324.089	23.4935	319.728	6.84031	85.896	1454.06	53.3436	206.801	144.932	152.507	434.977	1079.7	1236.17	291.386	5563.15	1425.84	123.855
ENSBTAG00000005034	2036.17	-1.81633	0.614983	-2.00222	0.045261	0.675862	-3.52185	CAPN5	FALSE		7477.95	1282.33	9527.67	570.841	5736.45	2034.05	207.723	969.598	687.517	1371.89	464.686	1800.9	1081.29	919.811	434.855	1348.94	463.816	270.701
ENSBTAG00000006752	353.463	1.53353	0.473737	2.00222	0.0452612	0.675862	2.89492	PFKFB4	FALSE		109.082	104.394	75.8198	214.331	141.081	144.341	618.717	87.86	236.456	185.632	227.225	194.17	543.036	690.14	214.647	1675.72	617.111	282.568
ENSBTAG00000014464	8.53977	-2.35801	0.885242	-2.00285	0.0451935	0.675862	-5.12661	SEC14L3	FALSE		15.3255	1.55812	7.47519	7.07362	82.0837	0	1.48373	6.27571	4.68229	7.94148	5.62945	3.13901	0	4.50336	1.11216	0	0.982661	4.44988
ENSBTAG00000009037	1047.47	-2.03082	0.722422	-2.00135	0.0453548	0.676634	-4.08637	GALNT12	FALSE		3642.06	1618.89	5417.38	218.575	3287.62	354.21	143.922	693.466	124.861	264.054	117.707	277.578	789.87	215.035	165.712	1203.49	222.081	97.8974
ENSBTAG00000008607	253.691	1.47276	0.443756	2.00055	0.0454408	0.67729	2.77552	ARID3A	FALSE		56.7946	57.6505	55.53	143.595	50.4473	218.725	277.458	94.1357	233.334	228.318	270.214	270.852	331.236	273.579	199.077	1241.35	234.856	329.291
ENSBTAG00000011924	48.5244	-1.80861	0.612074	-1.99912	0.0455957	0.678972	-3.50304	CFAP73	FALSE		73.0216	37.3949	116.399	16.9767	363.391	26.5658	19.2885	9.41357	28.0938	20.8464	19.4472	26.0089	6.36992	22.5168	25.5797	19.9253	11.7919	30.4075
ENSBTAG00000016220	72.2361	-1.19672	0.306182	-1.99791	0.0457267	0.679669	-2.29219	WIPF3	FALSE		110.885	155.812	66.2088	47.3933	123.981	174.449	26.7072	112.963	63.9913	82.3929	61.924	42.1524	31.8496	36.0269	37.8135	49.8133	40.2891	35.5991
ENSBTAG00000031188	11.3046	2.16786	0.792201	1.99805	0.0457109	0.679669	4.49356	ADIG	FALSE		0	0	0	5.6589	0	7.0842	4.4512	9.41357	7.02344	9.92685	6.65299	7.62331	20.7023	7.88088	8.8973	89.6639	5.89597	12.608
ENSBTAG00000032875	2.44296	-3.45726	1.43806	-1.99732	0.0457905	0.679991	-10.9835		FALSE		1.803	3.11624	32.0365	0.707362	60.7077	0	1.48373	1.56893	0.780382	0	0.511768	0	0	0	0	0	1.96532	0
ENSBTAG00000010610	74.3302	-1.63772	0.527579	-1.99537	0.0460021	0.682505	-3.11173	DDIT4L	FALSE		42.3706	481.459	58.7337	64.37	103.46	76.1552	22.256	142.772	23.4115	49.6342	28.1473	26.4574	27.0722	49.537	70.0662	31.8805	21.6185	18.5412
ENSBTAG00000000601	24.0966	-2.41528	0.917725	-1.99437	0.046112	0.682881	-5.33423	COL11A2	FALSE		82.9381	88.8129	11.7467	4.95154	168.443	8.85526	1.48373	1.56893	1.56076	6.94879	5.11768	14.7982	0	20.2651	1.11216	9.96266	2.94798	2.22494
ENSBTAG00000040193	18.2956	-2.11652	0.767799	-1.99469	0.0460772	0.682881	-4.33646	COLQ	FALSE		45.9766	38.953	33.1044	10.6104	120.56	8.85526	4.4512	0	10.9253	2.97805	8.18829	0.89686	3.18496	5.6292	6.67297	21.9179	1.96532	4.44988
ENSBTAG00000014707	1688.12	1.95551	0.687982	1.99207	0.0463632	0.685971	3.87853	ISG15	FALSE		40.5676	2817.08	98.2454	654.31	68.4031	560.538	6976.52	200.823	726.536	659.143	597.745	1480.27	5537.06	8026.11	2110.88	118619	3027.58	617.051
ENSBTAG00000002097	1382.72	-2.89641	1.16155	-1.98993	0.0465983	0.688818	-7.44569	TMC5	FALSE		4637.32	632.597	13122.2	18.3914	3369.71	29.2223	19.2885	578.934	1.56076	63.5318	23.5413	78.4753	821.72	10.1326	142.357	1237.36	95.3181	7.41647
ENSBTAG00000039764	425.733	1.71808	0.570434	1.98634	0.0469956	0.694055	3.28997	IER5	FALSE		85.6426	132.44	29.9008	156.327	161.602	363.065	519.307	34.5164	305.129	320.637	388.944	304.036	468.189	521.264	260.246	2797.51	218.151	596.284
ENSBTAG00000006345	3.25469	2.67386	1.05184	1.98591	0.0470429	0.694119	6.38133		FALSE		0	0	2.13577	3.53681	0	0	0	1.56893	1.56076	0	1.02354	0.89686	1.59248	3.37752	3.33649	35.8656	2.94798	0.741647
ENSBTAG00000046324	4610.55	1.71998	0.571673	1.98536	0.0471039	0.694384	3.29432		FALSE		293.889	1519.17	854.308	3206.47	560.905	1325.63	7280.68	3202.18	2694.66	1890.07	2747.68	2571.3	7736.27	6599.67	3479.96	24117.6	11256.4	1653.13
ENSBTAG00000000347	2705.66	1.67682	0.550252	1.98421	0.0472324	0.695041	3.19721	RHOG	FALSE		370.517	557.807	161.251	1392.8	473.691	1939.3	4102.52	798.584	2144.49	1747.13	2633.05	1478.47	2337.76	5261.05	2252.13	14461.8	4112.44	2477.1
ENSBTAG00000021144	1001.14	2.13378	0.780562	1.98419	0.0472345	0.695041	4.38867	PSTPIP1	FALSE		65.8096	121.533	16.0183	516.374	206.919	251.489	2050.52	89.4289	475.253	201.515	287.614	265.919	816.943	3048.77	300.284	7671.25	1241.1	393.815
ENSBTAG00000013675	5.02241	2.65311	1.04475	1.97953	0.0477567	0.702084	6.2902	IL37	FALSE		0	1.55812	0	1.41472	0	0	8.9024	0	2.34115	0.992685	0.511768	0.89686	28.6647	1.12584	4.44865	33.873	1.96532	3.70824
ENSBTAG00000007485	340.786	-1.61291	0.520209	-1.97596	0.0481595	0.70709	-3.05868	GRHL1	FALSE		1282.84	218.137	1328.45	111.763	942.252	278.941	74.1867	265.149	131.104	228.318	94.1654	189.238	202.245	127.22	97.8703	241.096	187.688	133.497
ENSBTAG00000046900	56.1463	-1.85923	0.644941	-1.97573	0.0481848	0.70709	-3.62815		FALSE		159.566	52.9761	36.3081	14.1472	406.998	77.9262	8.9024	15.6893	24.9722	29.7805	17.4001	33.6323	30.2571	22.5168	28.9162	422.417	3.93065	14.8329
ENSBTAG00000006158	138.603	-1.22966	0.326522	-1.97433	0.0483447	0.708149	-2.34512	DZIP3	FALSE		147.846	221.253	309.687	152.79	187.253	263.887	60.8331	279.269	98.3281	142.947	71.6476	139.462	79.624	42.7819	88.973	25.9029	90.4048	91.9643
ENSBTAG00000015125	34.0405	-3.28081	1.36519	-1.97468	0.0483046	0.708149	-9.71901	KLK5	FALSE		0	0	0	23.343	2.56512	325.873	19.2885	147.479	6.24306	41.6928	6.14122	12.1076	0	15.7618	12.2338	0	0	0
ENSBTAG00000011125	3688.76	1.41277	0.419676	1.97239	0.0485646	0.71065	2.66247	MYO9B	FALSE		1494.69	1249.61	1208.85	2465.86	1480.07	2458.22	4473.46	1137.47	2841.37	2401.3	3138.67	2647.98	3495.5	4502.23	2600.24	20638.6	4890.71	3272.89
ENSBTAG00000047749	12.3819	-1.63162	0.530724	-1.97205	0.0486035	0.71065	-3.0986		FALSE		38.7646	15.5812	33.1044	10.6104	30.7814	21.2526	1.48373	6.27571	7.02344	13.8976	14.8413	4.03587	3.18496	3.37752	5.56081	1.99253	2.94798	8.15812
ENSBTAG00000045648	1.00838	2.77653	1.11171	1.9713	0.0486893	0.711261	6.852		FALSE		0	0	1.06788	0.707362	0	0	0	0	0	0	2.04707	1.79372	0	1.12584	4.44865	5.9776	0.982661	0
ENSBTAG00000020966	49.5191	-1.43319	0.430419	-1.97061	0.0487687	0.711776	-2.70043	ALX3	FALSE		76.6276	51.418	13.8825	44.5638	180.413	99.1789	48.9632	56.4814	57.7483	59.5611	60.9004	22.4215	12.7398	16.8876	18.9068	31.8805	6.87863	31.8908
ENSBTAG00000002522	116.808	-1.83131	0.632712	-1.96979	0.0488629	0.712506	-3.5586	SYT5	FALSE		283.071	99.7198	299.008	33.246	800.316	31.8789	25.2235	70.6018	21.0703	51.6196	57.318	31.8385	49.3669	63.047	23.3554	79.7013	26.5319	55.6235
ENSBTAG00000010727	281.317	1.70429	0.568385	1.96925	0.0489245	0.712761	3.25869	ATG4D	FALSE		223.572	148.022	50.1906	96.2013	185.543	131.943	283.393	48.6368	111.595	123.093	120.266	139.013	326.459	356.891	101.207	2269.49	179.827	168.354
ENSBTAG00000005759	4.29718	2.20832	0.824943	1.96779	0.0490917	0.714552	4.62136		FALSE		0	0	0	6.36626	0	0	5.93494	0	1.56076	1.98537	4.09415	3.58744	11.1474	14.6359	2.22432	17.9328	4.91331	2.96659
ENSBTAG00000017251	4.36266	2.08581	0.763494	1.96571	0.0493317	0.717398	4.24514	SLC26A8	FALSE		0.901501	0	4.27154	0.707362	1.71008	0	5.93494	3.13786	1.56076	0	3.58238	2.24215	28.6647	4.50336	3.33649	153.425	13.7573	2.22494
ENSBTAG00000003275	14.3463	1.71064	0.573069	1.96423	0.0495029	0.719241	3.27306		FALSE		0.901501	4.67436	0	12.0252	1.71008	17.7105	5.93494	14.1204	11.7057	2.97805	46.0591	28.2511	9.55488	29.2718	34.477	11.9552	6.87863	20.0245
ENSBTAG00000015402	402.444	-1.81507	0.626506	-1.96338	0.0496021	0.719386	-3.51876	GREB1	FALSE		1941.83	143.347	1513.19	172.596	1193.63	131.058	157.276	202.392	262.208	186.625	278.914	337.668	68.4767	86.6897	157.927	23.9104	102.197	284.051
ENSBTAG00000036287	6.85668	-2.18502	0.814796	-1.9637	0.0495648	0.719386	-4.54732	SAMD5	FALSE		29.7495	12.465	9.61096	1.41472	33.3465	0.885526	4.4512	0	7.80382	5.95611	3.07061	4.03587	1.59248	0	1.11216	1.99253	0	5.93318
ENSBTAG00000024903	216.2	-1.93277	0.686699	-1.96268	0.0496829	0.719912	-3.81788	KCNJ16	FALSE		425.509	180.742	769.945	26.8798	1065.38	268.314	10.3861	299.665	70.2344	98.2758	26.1002	113.004	128.991	18.0134	51.1595	253.052	51.0984	34.8574
ENSBTAG00000019539	5.65498	-1.88023	0.660193	-1.96189	0.0497749	0.720598	-3.68133	MFAP3L	FALSE		10.818	28.0462	7.47519	1.41472	19.6659	3.5421	2.96747	3.13786	1.56076	4.96342	2.04707	4.03587	3.18496	1.12584	1.11216	3.98506	1.96532	0.741647
ENSBTAG00000015635	90.0737	1.8216	0.630742	1.96055	0.0499317	0.72222	3.53473	TNFRSF4	FALSE		30.651	79.4642	5.33942	53.7595	30.7814	16.825	50.4469	0	70.2344	86.3636	80.3476	247.533	58.9218	60.7954	116.777	119.552	28.4972	485.037
ENSBTAG00000008342	8.27498	2.62352	1.04044	1.95928	0.0500801	0.723718	6.16252	TMPRSS13	FALSE		0	0	0	2.12209	0	0.885526	4.4512	15.6893	1.56076	0.992685	1.02354	3.58744	15.9248	9.00672	5.56081	85.6789	0.982661	1.48329
ENSBTAG00000001576	764.239	1.81259	0.626894	1.95821	0.0502048	0.724723	3.51273	TMEM140	FALSE		34.257	453.413	30.9687	287.896	145.357	539.285	1115.77	277.7	287.961	437.774	376.15	394.619	740.504	1441.08	561.642	4807.98	1528.04	295.917
ENSBTAG00000047207	5.33196	2.0492	0.747833	1.95792	0.0502394	0.724723	4.13875		FALSE		4.50751	0	4.27154	0.707362	0.855038	0	47.4795	3.13786	1.56076	2.97805	1.02354	2.69058	7.9624	24.7685	3.33649	438.357	27.5145	2.22494
ENSBTAG00000000634	1263.44	-1.98932	0.7175	-1.95724	0.0503189	0.725221	-3.97051	MLPH	FALSE		8827.5	952.012	3003.96	131.569	3680.94	728.788	132.052	508.333	306.69	655.172	118.73	943.945	859.94	349.01	162.376	960.4	266.301	154.263
ENSBTAG00000009573	133.772	-1.46237	0.44852	-1.95614	0.0504483	0.726437	-2.75561	C11orf49	FALSE		129.816	648.178	151.64	77.8098	293.278	211.641	37.0933	109.825	103.791	104.232	72.1593	68.6098	73.2541	48.4111	103.431	47.8208	24.5665	102.347
ENSBTAG00000007271	297.13	-1.14797	0.287914	-1.95534	0.0505429	0.727152	-2.21602	TCTN2	FALSE		495.826	652.853	581.997	282.945	604.512	342.698	127.601	387.525	223.97	231.296	204.707	183.856	232.502	149.737	213.535	105.604	139.538	187.637
ENSBTAG00000034680	8.62418	-2.02162	0.735076	-1.95438	0.0506558	0.728127	-4.0604	FAM131C	FALSE		27.9465	45.1855	6.40731	0.707362	26.5062	5.31315	0	4.70678	7.02344	4.96342	2.04707	4.4843	4.77744	3.37752	1.11216	7.97013	1.96532	0.741647
ENSBTAG00000036061	19.7618	1.58227	0.510576	1.95323	0.0507924	0.72919	2.99441		FALSE		2.7045	10.9068	2.13577	22.6356	2.56512	21.2526	8.9024	6.27571	7.80382	18.861	56.8063	15.6951	79.624	19.1393	16.6824	11.9552	23.5839	28.1826
ENSBTAG00000047664	14.1989	-1.7995	0.621863	-1.953	0.0508201	0.72919	-3.48099	GNAZ	FALSE		59.4991	35.8368	18.154	4.95154	54.7225	13.2829	5.93494	0	6.24306	8.93416	4.09415	6.27802	4.77744	7.88088	2.22432	7.97013	5.89597	8.89977
ENSBTAG00000018015	334.379	1.86182	0.653962	1.95244	0.050886	0.729486	3.63466	IL27	FALSE		74.8246	31.1624	48.0548	176.133	76.9535	74.3841	679.55	69.0328	134.226	175.705	98.2595	101.794	288.239	831.996	195.741	2209.72	621.042	132.013
ENSBTAG00000006731	559.271	1.61194	0.526158	1.95178	0.0509642	0.72996	3.05664	SLC7A5	FALSE		354.29	127.766	254.157	272.334	164.167	522.46	372.417	175.72	400.336	275.966	530.704	456.053	219.762	738.551	315.854	3975.1	116.937	794.304
ENSBTAG00000007334	278.584	1.58447	0.512388	1.95061	0.051104	0.731313	2.99897	NFKBID	FALSE		109.082	151.138	92.906	171.182	119.705	122.203	373.901	112.963	137.347	84.3782	110.03	205.381	2081.37	308.48	200.189	5997.52	258.44	202.47
ENSBTAG00000016388	252.765	1.91341	0.682389	1.94671	0.0515701	0.736943	3.76699	SLCO4A1	FALSE		170.384	81.0223	106.788	71.4436	132.531	28.3368	360.547	25.1028	93.6458	63.5318	127.43	51.5695	2342.54	292.718	50.0473	27740	297.746	120.889
ENSBTAG00000011982	124.567	1.66319	0.553895	1.94655	0.0515887	0.736943	3.16715	BATF3	FALSE		23.439	7.79061	16.0183	63.6626	23.086	74.3841	198.82	64.3261	79.599	83.3855	48.618	139.013	664.064	203.777	91.1973	9066.02	238.787	124.597
ENSBTAG00000005675	4461.08	-2.14763	0.803542	-1.94467	0.0518142	0.737741	-4.43099	SLC44A4	FALSE		22814.3	2840.45	19888.3	344.485	14887.1	1926.9	176.564	3269.65	423.747	1445.35	357.214	1441.7	3020.94	560.668	1084.36	5001.25	471.677	344.866
ENSBTAG00000019750	817.562	-1.22872	0.331033	-1.94456	0.0518274	0.737741	-2.34358	TMEM106B	FALSE		1337.83	1352.45	2898.24	960.598	1346.69	622.524	578.656	825.256	583.726	467.555	806.035	517.04	450.672	347.885	341.434	330.76	514.915	433.864
ENSBTAG00000018841	398.024	-1.22538	0.329167	-1.94546	0.0517201	0.737741	-2.33817	PTPN3	FALSE		668.914	464.32	1034.78	295.677	670.35	755.353	121.666	649.536	233.334	443.73	300.92	250.224	286.647	182.386	239.115	253.052	123.815	190.603
ENSBTAG00000040358	8.36782	-1.45696	0.448245	-1.94527	0.0517425	0.737741	-2.74529	ZNF772	FALSE		10.818	21.8137	19.2219	4.95154	23.086	11.5118	1.48373	7.84464	4.68229	10.9195	5.11768	2.69058	4.77744	5.6292	4.44865	3.98506	3.93065	3.70824
ENSBTAG00000014927	1497.79	1.49436	0.468112	1.94262	0.0520623	0.739779	2.8174	OXSR1	FALSE		634.657	582.737	1088.17	835.395	548.08	529.544	1639.53	713.862	935.678	776.28	838.276	582.511	2785.25	1259.82	808.542	7448.08	4340.41	613.342
ENSBTAG00000004023	23.4856	-2.27661	0.870739	-1.94273	0.0520484	0.739779	-4.84539	KIAA1324L	FALSE		0.901501	7.79061	9.61096	10.6104	0.855038	215.183	5.93494	81.5843	3.12153	27.7952	10.2354	18.8341	3.18496	9.00672	6.67297	7.97013	1.96532	1.48329
ENSBTAG00000000641	275.726	-1.82978	0.641446	-1.94058	0.0523092	0.742634	-3.55482	SKAP1	FALSE		690.55	646.62	1054	47.3933	940.542	119.546	59.3494	329.475	36.678	126.071	38.8944	90.5829	189.505	234.175	66.7297	127.522	148.382	17.0579
ENSBTAG00000003265	1468.76	-1.07642	0.25335	-1.93968	0.0524187	0.742947	-2.10879	ADD3	FALSE		2416.02	2927.71	3362.77	1162.9	1887.07	1864.92	832.375	2127.47	1158.87	1424.5	933.465	795.964	851.977	643.981	868.599	1364.88	1025.9	788.371
ENSBTAG00000018398	59.16	1.70345	0.576627	1.93964	0.0524233	0.742947	3.25679	GPR4	FALSE		6.31051	9.34873	8.54308	65.0773	6.84031	52.246	23.7397	14.1204	60.0894	46.6562	62.9475	55.1569	125.806	36.0269	64.5054	316.813	15.7226	94.9309
ENSBTAG00000023941	2.00247	-2.89	1.18911	-1.93842	0.0525716	0.744395	-7.41272	CPN1	FALSE		0.901501	0	0	4.24417	0.855038	16.825	0	6.27571	0.780382	2.97805	0.511768	0.44843	0	0	2.22432	0	0	0
ENSBTAG00000017150	1837.32	-2.04446	0.753801	-1.93613	0.052852	0.746688	-4.12517	EHF	FALSE		8290.21	570.272	10761.1	286.482	5096.03	526.002	126.117	1099.82	295.765	646.238	510.745	543.946	1057.41	246.559	239.115	2076.22	364.567	335.225
ENSBTAG00000012139	539.429	-1.70339	0.577696	-1.93594	0.0528745	0.746688	-3.25665	SIX1	FALSE		1802.1	350.577	2416.62	368.536	1687.85	124.859	206.239	192.978	407.359	239.237	377.685	368.61	250.019	149.737	235.778	45.8282	129.711	355.991
ENSBTAG00000013505	131.131	-1.72705	0.590083	-1.93541	0.0529404	0.746688	-3.3105	IQCA1	FALSE		85.6426	152.696	608.694	52.3448	654.104	125.745	56.3819	97.2735	20.2899	46.6562	32.7532	60.9865	57.3293	23.6426	100.095	101.619	31.4452	52.657
ENSBTAG00000017969	34.4199	2.06504	0.764353	1.93633	0.052827	0.746688	4.18446	CA4	FALSE		0	7.79061	0	26.1724	1.71008	29.2223	11.8699	20.3961	28.8741	15.883	70.1122	25.1121	250.019	32.6494	24.4676	1227.4	5.89597	47.4654
ENSBTAG00000011935	55.9957	-1.84913	0.653481	-1.93445	0.0530573	0.746688	-3.60282	RASSF6	FALSE		91.9531	45.1855	334.248	10.6104	152.197	35.421	5.93494	111.394	10.145	26.8025	8.18829	24.2152	33.4421	25.8943	16.6824	29.888	41.2718	4.44988
ENSBTAG00000024341	43.298	-1.7975	0.626581	-1.9351	0.0529782	0.746688	-3.47616	HOXA6	FALSE		99.1651	246.183	22.4256	14.8546	147.067	38.0776	16.3211	6.27571	24.1918	20.8464	18.4237	39.4619	7.9624	20.2651	8.8973	7.97013	9.82661	31.1492
ENSBTAG00000004247	3.45341	2.58237	1.03244	1.93461	0.0530376	0.746688	5.98923	RPH3A	FALSE		0	0	3.20365	0	1.71008	1.77105	2.96747	0	0.780382	0	1.02354	1.34529	20.7023	0	1.11216	19.9253	6.87863	0.741647
ENSBTAG00000015893	96.5315	-1.93069	0.696566	-1.93189	0.0533729	0.750475	-3.81237	EPN3	FALSE		593.188	70.1155	238.138	19.8061	382.202	34.5355	19.2885	31.3786	14.8273	30.7732	27.6355	31.3901	35.0346	31.5235	17.7946	115.567	20.6359	23.7327
ENSBTAG00000020385	4.68617	-1.64443	0.548537	-1.93137	0.0534374	0.750728	-3.12624	ALDH1B1	FALSE		0.901501	14.0231	9.61096	6.36626	6.84031	8.85526	1.48373	6.27571	7.02344	7.94148	2.04707	3.58744	0	1.12584	1.11216	0	1.96532	5.19153
ENSBTAG00000015520	2649.69	2.21362	0.843697	1.93034	0.0535645	0.751131	4.63839	SLC11A1	FALSE		7.21201	194.765	9.61096	1305.08	112.01	283.368	4684.15	210.236	2007.92	1310.34	3254.33	1046.64	3250.25	7311.21	1890.68	14794.5	4453.42	1568.58
ENSBTAG00000037735	1309.43	1.67563	0.565418	1.92889	0.0537446	0.751131	3.19459	C5AR2	FALSE		787.011	197.881	1035.85	436.442	385.622	832.394	1219.63	673.07	429.99	629.362	566.527	443.946	4019.42	1427.57	404.827	8410.48	1286.3	383.432
ENSBTAG00000019708	1026.51	2.08145	0.775237	1.93032	0.0535677	0.751131	4.23233		FALSE		7.21201	56.0924	18.154	314.069	60.7077	336.5	1336.84	1084.13	489.3	510.24	570.11	482.511	1345.65	2275.32	385.92	7043.6	1703.93	456.855
ENSBTAG00000017306	453.502	1.45093	0.44919	1.92776	0.0538853	0.751131	2.73384	AKNA	FALSE		222.671	121.533	90.7702	199.476	370.232	267.429	551.949	111.394	302.008	321.63	444.727	302.69	331.236	810.605	291.386	2462.77	532.602	427.93
ENSBTAG00000009994	136.384	-1.5306	0.490608	-1.9274	0.0539297	0.751131	-2.88906	EML5	FALSE		338.063	272.671	604.423	86.2982	295.843	65.5289	41.5445	109.825	62.4306	46.6562	105.936	91.9282	74.8466	39.4044	58.9446	61.7685	52.081	46.7238
ENSBTAG00000006797	119.835	1.5171	0.483292	1.92864	0.0537754	0.751131	2.86215	2003-03-01	FALSE		18.03	84.1385	9.61096	79.9319	13.6806	130.172	72.703	90.9978	63.2109	92.3197	89.5594	109.865	447.487	140.73	161.264	360.648	102.197	90.481
ENSBTAG00000015133	108.838	1.83508	0.648589	1.92739	0.0539314	0.751131	3.56792	CCR7	FALSE		10.818	17.1393	9.61096	41.7344	17.9558	16.825	228.495	23.5339	41.3602	101.254	45.5474	32.7354	195.875	381.66	75.627	360.648	305.608	52.657
ENSBTAG00000002019	76.6407	-1.63761	0.545759	-1.9287	0.0537677	0.751131	-3.1115	SERPINB5	FALSE		274.958	141.789	243.478	43.8565	185.543	17.7105	78.6379	23.5339	35.1172	51.6196	25.5884	17.0403	35.0346	50.6628	27.8041	43.8357	76.6476	6.67483
ENSBTAG00000033278	32.6232	1.95414	0.709739	1.92907	0.0537223	0.751131	3.87484	F2RL3	FALSE		0.901501	12.465	0	18.3914	0.855038	10.6263	43.0283	9.41357	20.2899	27.7952	59.3651	54.26	133.768	14.6359	66.7297	7.97013	11.7919	94.9309
ENSBTAG00000002982	15.3999	-2.72234	1.10838	-1.92834	0.0538126	0.751131	-6.59943	PITPNM3	FALSE		27.9465	174.51	6.40731	1.41472	29.0713	5.31315	0	0	0.780382	0.992685	0.511768	2.69058	4.77744	0	2.22432	11.9552	7.86129	0.741647
ENSBTAG00000010246	36.3157	-2.19261	0.834681	-1.92602	0.0541022	0.75286	-4.57132	GRTP1	FALSE		170.384	104.394	107.856	1.41472	136.806	6.19868	5.93494	12.5514	6.24306	2.97805	1.02354	13.0045	6.36992	12.3842	7.78513	43.8357	10.8093	3.70824
ENSBTAG00000005390	1895.75	1.80259	0.632354	1.92549	0.054168	0.752959	3.48846	GMFG	FALSE		129.816	236.834	80.0913	1338.33	250.526	626.067	2988.24	1288.09	971.576	1091.95	1028.14	972.197	3156.3	3099.44	1505.87	11200	3384.29	775.763
ENSBTAG00000009891	56.9029	-1.71574	0.587332	-1.92521	0.0542026	0.752959	-3.28465	PPP4R4	FALSE		46.8781	352.135	142.029	45.9785	106.88	27.4513	8.9024	23.5339	49.9444	21.8391	26.6119	45.2914	20.7023	13.5101	30.0284	7.97013	10.8093	43.7572
ENSBTAG00000013320	13122.5	-2.16942	0.824823	-1.92092	0.0547421	0.756537	-4.49841	TSPAN1	FALSE		52592.7	8639.78	77556.2	1157.24	40047.4	4895.19	614.266	10513.4	1197.89	3324.5	747.182	3227.35	13695.3	1918.43	2206.53	11433.1	1891.62	546.594
ENSBTAG00000017943	2878.34	-1.73765	0.600068	-1.92086	0.0547492	0.756537	-3.33491	GALNT6	FALSE		8251.44	3480.84	12428	1104.19	11374.6	428.594	2198.89	596.193	1027.76	895.402	1240.01	632.735	1000.08	2376.65	998.722	1004.24	1921.1	850.669
ENSBTAG00000019808	133.188	-1.65856	0.558463	-1.92234	0.0545629	0.756537	-3.157	CCSER1	FALSE		305.609	249.299	568.115	42.4417	404.433	39.8486	51.9307	153.755	24.9722	70.4806	33.2649	55.1569	95.5488	47.2853	42.2622	113.574	75.6649	23.7327
ENSBTAG00000018394	47.7565	-1.97617	0.72436	-1.92055	0.0547882	0.756537	-3.93448	SDR42E1	FALSE		109.983	79.4642	153.775	4.95154	223.165	51.3605	7.41867	51.7746	11.7057	17.8683	8.70006	13.0045	15.9248	14.6359	3.33649	83.6863	5.89597	2.96659
ENSBTAG00000047604	22.6994	1.65198	0.55522	1.92173	0.0546399	0.756537	3.14265	HSD17B1	FALSE		3.606	7.79061	1.06788	18.3914	2.56512	9.74078	34.1259	1.56893	30.4349	6.94879	29.6826	30.9417	14.3323	69.8021	18.9068	31.8805	56.0117	40.7906
ENSBTAG00000011489	4.39182	-1.99897	0.735839	-1.92157	0.0546597	0.756537	-3.99714	KAZALD1	FALSE		17.1285	12.465	8.54308	1.41472	14.5357	5.31315	2.96747	0	2.34115	0.992685	1.5353	2.24215	0	2.25168	1.11216	3.98506	0	2.22494
ENSBTAG00000016209	2.16293	-3.68382	1.61169	-1.92271	0.0545164	0.756537	-12.8511	SLURP1	FALSE		24.3405	1.55812	6.40731	0	3.42015	0	0	1.56893	0	0	0.511768	0	0	1.12584	0	0	0	0
ENSBTAG00000008575	491.411	-1.76609	0.615244	-1.9197	0.0548954	0.757369	-3.4013	CGNL1	FALSE		128.013	4051.12	296.872	302.751	241.121	819.111	106.829	610.313	178.707	425.862	179.631	216.592	369.456	150.863	290.274	288.917	62.8903	126.08
ENSBTAG00000038698	59.2227	2.02816	0.752042	1.91898	0.0549867	0.75798	4.07883		FALSE		11.7195	4.67436	22.4256	46.6859	10.2605	7.0842	89.024	15.6893	14.0469	27.7952	24.5649	9.41703	66.8842	15.7618	27.8041	573.849	89.4222	8.89977
ENSBTAG00000038737	79.8124	1.50895	0.481684	1.91818	0.0550887	0.758739	2.84604	P2RY6	FALSE		9.91651	14.0231	8.54308	67.1994	27.3612	23.9092	112.764	15.6893	67.1129	91.327	53.2239	173.991	192.69	159.869	86.7486	145.455	93.3528	93.4476
ENSBTAG00000040367	46.2345	-1.51135	0.483277	-1.91681	0.0552622	0.759831	-2.85076		FALSE		49.5826	229.044	45.919	30.4166	45.317	21.2526	151.341	39.2232	13.2665	25.8098	28.1473	17.9372	19.1098	14.6359	34.477	19.9253	24.5665	22.2494
ENSBTAG00000011921	7.49776	1.8031	0.63548	1.91681	0.0552618	0.759831	3.48968	TIGIT	FALSE		1.803	1.55812	3.20365	2.82945	4.27519	0	11.8699	4.70678	3.12153	2.97805	4.09415	11.6592	3.18496	48.4111	5.56081	9.96266	12.7746	2.96659
ENSBTAG00000044144	5.69918	-2.77536	1.14357	-1.91537	0.0554455	0.761703	-6.84646	GUCY1A2	FALSE		0	0	24.5613	2.12209	50.4473	3.5421	0	6.27571	0	4.96342	3.58238	0.89686	1.59248	1.12584	0	1.99253	0	1.48329
ENSBTAG00000024081	2007.97	-1.97883	0.728547	-1.91316	0.0557271	0.762201	-3.94173	ECM2	FALSE		213.656	5182.31	169.794	1359.55	190.674	8685.23	597.945	9667.74	665.666	3312.59	718.523	1288.34	328.051	531.397	1006.51	1755.42	150.347	319.65
ENSBTAG00000012361	1468.41	1.44284	0.448212	1.91391	0.0556318	0.762201	2.71855	ARHGEF11	FALSE		352.487	648.178	275.514	962.013	488.227	1193.69	1750.81	465.972	1202.57	983.751	1175.53	1107.17	1410.94	2040.02	1108.83	8125.54	1871.97	1268.22
ENSBTAG00000001066	610.919	1.89995	0.687422	1.91287	0.0557651	0.762201	3.732		FALSE		12.621	63.883	7.47519	727.876	40.1868	136.371	759.672	302.803	376.144	331.557	831.623	351.569	879.049	866.897	531.613	2954.92	1403.24	419.031
ENSBTAG00000038381	351.908	1.70134	0.583173	1.91426	0.0555873	0.762201	3.25203	SLC26A6	FALSE		18.9315	163.603	9.61096	296.385	41.8969	208.984	329.389	97.2735	343.368	248.171	373.079	417.937	511.186	324.242	276.928	1918.81	227.977	526.57
ENSBTAG00000020647	269.389	-1.74993	0.608505	-1.91441	0.055568	0.762201	-3.36341	RASL11B	FALSE		242.504	1618.89	708.007	97.616	319.784	337.385	69.7355	269.856	51.5052	199.53	78.3005	102.691	135.361	72.0538	71.1784	398.506	47.1677	28.9242
ENSBTAG00000001257	256.614	-1.23151	0.337896	-1.91334	0.0557049	0.762201	-2.34812	AGTPBP1	FALSE		561.635	475.227	683.446	183.207	578.006	232.893	111.28	313.786	156.076	149.895	147.901	171.3	159.248	119.339	160.151	141.47	153.295	120.889
ENSBTAG00000006161	1472.21	-1.82077	0.646459	-1.91159	0.0559288	0.763792	-3.53269	MET	FALSE		2545.84	6090.7	5688.62	398.245	3963.1	603.928	229.979	1321.04	277.816	485.423	279.937	311.211	1490.56	530.271	278.041	1219.43	629.886	155.746
ENSBTAG00000021462	87.3105	3.05468	1.29298	1.91006	0.0561256	0.765218	8.30901	CSF3	FALSE		39.6661	95.0454	450.647	0	32.4915	0	16.3211	1.56893	1.56076	0.992685	1.02354	1.79372	1309.02	4.50336	11.1216	5238.37	19.6532	0.741647
ENSBTAG00000033056	3.22158	-2.53528	1.02107	-1.91004	0.056128	0.765218	-5.7969	PLD5	FALSE		2.7045	7.79061	20.2898	0	6.84031	2.65658	0	4.70678	0	4.96342	0.511768	0.44843	0	1.12584	0	3.98506	1.96532	0
ENSBTAG00000017672	12.703	2.48416	0.994754	1.90918	0.0562394	0.76609	5.59509	HAS1	FALSE		0.901501	1.55812	2.13577	3.53681	1.71008	3.5421	14.8373	0	6.24306	6.94879	1.5353	0	47.7744	18.0134	0	109.589	8.84395	1.48329
ENSBTAG00000016845	1644.01	-1.53675	0.498727	-1.90836	0.0563447	0.766592	-2.9014	GALNT7	FALSE		4235.25	1665.63	7430.34	751.926	4715.54	989.132	394.673	1546.96	567.338	898.38	712.381	886.995	1246.91	497.621	627.259	1028.15	845.089	552.527
ENSBTAG00000014409	2.79274	-2.89236	1.20921	-1.90815	0.0563712	0.766592	-7.42486	MAP3K19	FALSE		20.7345	6.23248	479.48	3.53681	469.416	0	1.48373	9.41357	0	0	2.04707	0	0	0	0	1.99253	0.982661	0
ENSBTAG00000022255	32.7424	-1.74629	0.609328	-1.90586	0.0566686	0.769987	-3.35495	AR	FALSE		6.31051	65.4411	13.8825	37.4902	12.8256	147.883	1.48373	111.394	17.9488	62.5392	19.959	19.2825	7.9624	7.88088	17.7946	7.97013	12.7746	18.5412
ENSBTAG00000017875	1931.32	1.74246	0.60802	1.90366	0.0569546	0.771543	3.34606	ARHGAP30	FALSE		167.679	194.765	132.418	1190.49	328.335	820.882	3595.09	666.794	1282.95	1075.08	1412.99	951.569	1821.8	4715.02	1327.92	10201.8	3627	1251.16
ENSBTAG00000010091	294.444	-1.40343	0.429958	-1.90351	0.0569743	0.771543	-2.64529	ARL6	FALSE		617.528	674.666	993.133	237.674	708.827	130.172	114.248	272.993	206.801	115.151	227.737	234.081	149.693	92.3189	123.45	101.619	152.313	147.588
ENSBTAG00000014576	149.769	-1.66146	0.565344	-1.90408	0.0568999	0.771543	-3.16336	GUCY1A3	FALSE		607.612	81.0223	281.922	104.69	711.392	93.8657	28.1909	95.7046	60.8698	84.3782	57.8298	39.9103	125.806	36.0269	72.2905	117.559	22.6012	74.1647
ENSBTAG00000038921	6.57562	2.20614	0.851246	1.90443	0.0568544	0.771543	4.61438		FALSE		0	0	0	4.95154	0	0	43.0283	1.56893	11.7057	1.98537	4.09415	7.62331	6.36992	86.6897	10.0095	9.96266	45.2024	5.93318
ENSBTAG00000010293	83.2472	-1.33276	0.393674	-1.89944	0.0575066	0.778099	-2.51884		FALSE		173.088	190.091	228.527	72.1509	134.241	84.1249	10.3861	76.8775	79.599	88.349	52.2004	43.0493	74.8466	21.391	44.4865	29.888	43.2371	51.9153
ENSBTAG00000020810	593.969	-1.68756	0.581161	-1.89716	0.0578062	0.781497	-3.22111	CYB561	FALSE		2152.78	506.389	1712.89	134.399	2120.5	812.912	89.024	538.142	153.735	341.484	117.707	322.421	468.189	207.155	266.919	530.013	121.85	94.9309
ENSBTAG00000009587	2.62359	-4.75987	2.20262	-1.89541	0.0580378	0.783972	-27.0934		FALSE		9.91651	0	21.3577	1.41472	14.5357	0	0	0	0	0	0	0	0	0	0	0	0	0
ENSBTAG00000034430	237.672	-1.41603	0.438619	-1.89465	0.0581386	0.784677	-2.6685	C4orf47	FALSE		557.128	241.509	783.827	163.401	820.837	129.287	109.796	199.254	151.394	135.998	128.454	173.094	156.063	92.3189	154.591	41.8432	116.937	122.372
ENSBTAG00000007932	904.579	1.60352	0.53775	1.89403	0.0582204	0.784683	3.03883	HCK	FALSE		41.4691	193.207	107.856	640.163	232.57	425.938	1373.94	371.836	662.544	695.872	910.436	799.551	4702.6	1530.02	779.626	24163.4	1307.92	761.672
ENSBTAG00000044021	4.63496	-3.25043	1.40764	-1.89355	0.0582849	0.784683	-9.51651	FAM179A	FALSE		7.21201	4.67436	60.8694	0.707362	137.661	0	0	3.13786	0	0	2.55884	0.44843	0	0	2.22432	0	0	0.741647
ENSBTAG00000030296	1.1899	2.68035	1.10654	1.8936	0.0582776	0.784683	6.41009	LCNL1	FALSE		0	1.55812	0	0	0	0	0	0	1.56076	0	1.5353	1.34529	7.9624	3.37752	1.11216	0	0	2.96659
ENSBTAG00000039231	1566.33	-1.3623	0.410652	-1.89284	0.058379	0.785294	-2.57095	MTURN	FALSE		1317.09	8120.93	1506.79	1044.77	1571.56	2185.48	695.871	2638.94	899.78	1523.77	975.942	946.636	1047.85	618.086	973.142	408.469	1038.67	680.091
ENSBTAG00000037977	5.24624	2.31623	0.915337	1.89136	0.0585764	0.787294	4.9803		FALSE		0	0	0	2.82945	0	0	7.41867	0	4.68229	3.97074	9.21183	5.38116	23.8872	5.6292	15.5703	3.98506	0	11.8664
ENSBTAG00000005403	1697.02	-1.47042	0.468402	-1.89031	0.0587168	0.787869	-2.77103	ADI1	FALSE		5994.08	2896.55	4264.06	647.944	5822.81	951.94	790.83	713.862	742.924	877.533	809.106	741.255	982.561	818.486	888.618	926.527	908.962	768.347
ENSBTAG00000001338	17.717	2.05773	0.779092	1.89032	0.058715	0.787869	4.16332	CCR3	FALSE		0.901501	4.67436	1.06788	7.78098	11.1155	0.885526	22.256	12.5514	0.780382	11.9122	6.14122	6.27802	159.248	14.6359	11.1216	486.178	34.3931	5.19153
ENSBTAG00000021887	52.3226	-1.90878	0.700669	-1.88931	0.0588509	0.789013	-3.75491	DPYS	FALSE		130.718	1.55812	280.854	9.19571	175.283	66.4144	26.7072	31.3786	10.9253	41.6928	4.09415	11.2108	14.3323	18.0134	10.0095	53.7984	39.3065	16.3162
ENSBTAG00000001294	4375.86	1.65223	0.565169	1.88833	0.058981	0.790101	3.14319	PPP1R15A	FALSE		994.356	1737.31	571.318	2043.57	785.78	1384.96	8832.67	944.495	2477.71	2639.55	2892.51	2136.77	25178.7	7700.75	2874.94	106782	9545.57	2814.55
ENSBTAG00000002882	854.714	1.56551	0.520143	1.88507	0.05942	0.794871	2.95982	LMNB1	FALSE		196.527	617.016	329.976	575.793	238.556	273.627	692.904	621.296	483.056	539.028	596.722	395.067	6538.73	705.902	580.549	18355.2	1050.46	405.681
ENSBTAG00000009161	5.81184	-2.17108	0.841441	-1.88496	0.0594356	0.794871	-4.50361	TIGD4	FALSE		5.40901	7.79061	35.2402	4.24417	27.3612	4.42763	0	1.56893	0.780382	0.992685	0.511768	0.44843	1.59248	2.25168	3.33649	3.98506	3.93065	0.741647
ENSBTAG00000043985	56.5184	-1.98968	0.745527	-1.88415	0.0595451	0.795677	-3.9715		FALSE		167.679	38.953	311.822	11.3178	180.413	34.5355	2.96747	58.0503	4.68229	33.7513	10.2354	13.4529	23.8872	12.3842	12.2338	87.6714	8.84395	4.44988
ENSBTAG00000006984	5933.93	1.93846	0.719584	1.88089	0.059987	0.800449	3.83296	CD55	FALSE		3926.94	2382.37	7360.93	943.621	3009.74	595.073	4636.67	1700.72	858.42	851.724	1470.31	937.667	15588.8	3119.7	1485.85	48655.6	8381.12	905.551
ENSBTAG00000020097	2184.23	-1.66039	0.572019	-1.88	0.0601084	0.800449	-3.16103		FALSE		8483.13	2066.07	9410.2	899.765	4981.45	1031.64	550.465	1987.83	785.845	1176.33	389.967	767.712	1796.32	657.491	550.52	2343.22	1085.84	352.282
ENSBTAG00000005062	500.938	1.59264	0.535822	1.88054	0.0600341	0.800449	3.016	TEC	FALSE		224.474	99.7198	384.438	255.358	284.728	187.731	517.823	241.615	216.946	227.325	174.513	240.359	848.792	458.217	215.759	3680.21	560.117	198.761
ENSBTAG00000011660	8.6892	-2.18604	0.851921	-1.87933	0.0601989	0.800449	-4.55056	MSMB	FALSE		2690.08	40.5112	59.8015	2.12209	10.2605	1.77105	1.48373	10.9825	0.780382	0.992685	1.5353	4.93273	1.59248	2.25168	1.11216	9.96266	1.96532	0.741647
ENSBTAG00000004386	38.9233	1.8413	0.668483	1.87933	0.0601998	0.800449	3.58332	SOCS1	FALSE		0.901501	7.79061	0	16.2693	5.13023	35.421	62.3168	14.1204	17.1684	21.8391	26.6119	30.4933	47.7744	63.047	27.8041	231.134	63.873	28.9242
ENSBTAG00000016937	9.62088	-1.5217	0.498222	-1.88009	0.0600965	0.800449	-2.87129	C19orf67	FALSE		27.045	12.465	28.8329	4.95154	27.3612	14.1684	5.93494	7.84464	4.68229	1.98537	4.09415	5.38116	6.36992	4.50336	4.44865	3.98506	3.93065	5.19153
ENSBTAG00000010062	178.679	-1.94691	0.724919	-1.8787	0.060285	0.800923	-3.85547	SLC26A4	FALSE		64.0066	85.6967	958.96	31.1239	707.117	230.237	22.256	437.731	24.1918	101.254	26.1002	137.22	79.624	7.88088	82.3	165.38	37.3411	17.7995
ENSBTAG00000008280	213.01	-1.86397	0.681161	-1.87764	0.0604311	0.802203	-3.64009	HNF4G	FALSE		827.578	154.254	1063.61	59.4184	580.571	86.7815	20.7723	241.615	60.8698	45.6635	49.6415	84.7533	135.361	23.6426	55.6081	261.022	48.1504	34.8574
ENSBTAG00000016210	52.8503	-5.58308	2.66336	-1.8766	0.0605723	0.803417	-47.9374	LYPD2	FALSE		672.52	31.1624	102.517	0	129.111	0	0	0	0	0	2.04707	0	0	0	0	13.9477	0	0
ENSBTAG00000048022	133.517	-1.28961	0.375842	-1.87474	0.0608287	0.806155	-2.44461		FALSE		246.11	252.416	418.611	81.3467	305.249	92.0947	77.1542	142.772	80.3793	114.159	56.8063	117.04	87.5864	92.3189	53.3838	87.6714	67.8036	30.4075
ENSBTAG00000003692	5015.89	1.67493	0.581722	1.87363	0.0609817	0.807169	3.19304	UCP2	FALSE		4061.26	975.384	1564.45	1738.7	4876.28	2032.28	4764.27	1446.55	1679.38	2260.34	1911.45	1567.26	6400.18	5901.65	2609.13	40639.7	4010.24	1847.44
ENSBTAG00000015856	215.661	-1.44455	0.458807	-1.87346	0.0610052	0.807169	-2.72179	CFAP126	FALSE		224.474	227.486	688.786	119.544	1107.27	164.708	111.28	144.341	110.034	101.254	89.0477	111.211	114.659	122.717	115.665	131.507	96.3008	101.606
ENSBTAG00000005546	147.104	-1.83577	0.667907	-1.87267	0.0611138	0.807943	-3.56962	HOXB7	FALSE		473.288	264.881	402.592	26.1724	678.045	101.835	8.9024	83.1532	43.7014	78.4221	16.8884	69.9551	76.4391	56.292	36.7013	169.365	50.1157	11.1247
ENSBTAG00000009948	2430.64	1.38087	0.425255	1.87152	0.0612737	0.809394	2.60426	TRIM25	FALSE		790.617	1056.41	787.031	1416.85	767.825	1464.66	3375.49	767.206	2050.06	1711.39	2070.1	1583.86	2318.65	3324.61	1759.44	12301.9	4254.92	1950.53
ENSBTAG00000046193	5.83721	-2.13453	0.828487	-1.87032	0.0614397	0.810924	-4.39095		FALSE		34.257	18.6975	7.47519	1.41472	18.8108	1.77105	0	4.70678	0.780382	0.992685	0.511768	2.69058	1.59248	1.12584	1.11216	1.99253	4.91331	2.22494
ENSBTAG00000006505	4170.29	1.99673	0.755378	1.86891	0.0616353	0.812177	3.99095	S100A9	FALSE		305.609	422.251	941.874	976.867	463.431	310.819	9304.49	3057.84	1192.42	929.153	812.176	448.879	20544.6	10930.8	2157.59	313527	17592.6	1914.19
ENSBTAG00000037533	2797.28	-2.115	0.81859	-1.86907	0.0616131	0.812177	-4.33191		FALSE		404.774	22793.8	234.935	488.787	632.728	11236.4	781.928	1969	363.658	3594.51	690.887	928.699	487.299	589.94	747.373	3919.31	183.758	303.334
ENSBTAG00000022471	18.908	-2.16834	0.848052	-1.86703	0.061898	0.814974	-4.49504	TTPA	FALSE		31.5525	20.2556	99.3133	5.6589	74.3883	2.65658	1.48373	48.6368	0.780382	3.97074	7.16476	0.89686	7.9624	24.7685	2.22432	1.99253	5.89597	0.741647
ENSBTAG00000032902	1149.53	-1.43184	0.454311	-1.86401	0.0623202	0.819864	-2.69791		FALSE		2762.2	1100.03	2263.92	884.203	5267.04	612.784	402.092	1219.06	571.24	875.548	730.805	612.556	391.75	827.492	326.976	1016.19	283.989	543.627
ENSBTAG00000021526	34.3367	-1.83975	0.673571	-1.86283	0.0624865	0.821381	-3.57947	RPRM	FALSE		28.848	56.0924	65.141	15.562	148.777	41.6197	4.4512	83.1532	5.46267	54.5977	25.5884	12.556	4.77744	11.2584	6.67297	49.8133	2.94798	0.741647
ENSBTAG00000032798	5.81053	-3.04707	1.32337	-1.86045	0.0628219	0.825119	-8.26529		FALSE		12.621	1.55812	57.6658	0.707362	17.9558	0	0	0	0.780382	2.97805	0	0.44843	4.77744	0	1.11216	3.98506	0	0
ENSBTAG00000038710	727.876	1.48237	0.482455	1.86	0.0628854	0.825281	2.79407		FALSE		193.823	574.947	483.752	350.852	223.165	189.502	928.817	304.372	451.061	348.432	385.873	447.533	1516.04	794.843	506.034	4162.4	971.852	268.476
ENSBTAG00000015926	101.521	-1.93975	0.729022	-1.85831	0.0631244	0.826508	-3.8364	ABLIM2	FALSE		262.337	194.765	255.224	13.4399	613.918	67.2999	1.48373	45.4989	28.8741	27.7952	15.8648	43.4977	105.104	25.8943	33.3649	59.776	20.6359	12.608
ENSBTAG00000047055	8.97041	1.79016	0.648667	1.8579	0.0631837	0.826508	3.45852		FALSE		1.803	3.11624	0	4.24417	1.71008	5.31315	11.8699	1.56893	6.24306	5.95611	3.58238	6.27802	9.55488	14.6359	3.33649	65.7536	9.82661	6.67483
ENSBTAG00000038412	8.44927	-2.81004	1.1975	-1.85806	0.0631604	0.826508	-7.01302	BPIFB4	FALSE		36.06	18.6975	7.47519	0	64.9829	0	2.96747	3.13786	0	2.97805	0	0.89686	1.59248	6.75504	5.56081	0	0.982661	0
ENSBTAG00000011402	6.37833	-2.38806	0.970147	-1.85855	0.0630913	0.826508	-5.23454		FALSE		10.818	4.67436	60.8694	3.53681	3.42015	0.885526	0	7.84464	3.12153	3.97074	1.5353	0	6.36992	1.12584	0	0	5.89597	0.741647
ENSBTAG00000015638	104.723	-1.82782	0.669085	-1.8575	0.0632405	0.826581	-3.55001	IL20RA	FALSE		34.257	953.57	39.5117	38.1976	22.231	146.997	23.7397	183.565	21.8507	74.4514	39.4062	47.0852	54.1443	40.5302	42.2622	65.7536	22.6012	34.8574
ENSBTAG00000002435	1348.49	1.60944	0.551972	1.85596	0.0634592	0.827635	3.05133	PTPRE	FALSE		196.527	238.393	338.519	836.81	180.413	415.311	2560.92	481.661	951.286	853.709	843.394	843.946	1560.63	2786.45	800.757	6653.06	2996.13	734.972
ENSBTAG00000016472	113.347	-1.27998	0.374475	-1.85588	0.0634711	0.827635	-2.42836		FALSE		116.294	222.811	162.318	113.178	245.396	232.008	31.1584	199.254	68.6736	144.932	58.3416	92.3766	23.8872	19.1393	76.7392	77.7087	73.6996	82.3228
ENSBTAG00000001451	2.35425	-4.16671	1.92996	-1.85585	0.0634749	0.827635	-17.9599	A4GNT	FALSE		2.7045	12.465	10.6788	0	14.5357	0	0	0	0	0	0	0	0	0	0	1.99253	0	0
ENSBTAG00000045936	1.33984	3.582	1.616	1.85459	0.0636552	0.829316	11.9754		FALSE		0	0	0	0	0	0	0	0	0.780382	0	0	0	9.55488	0	1.11216	9.96266	1.96532	0.741647
ENSBTAG00000034338	4.33045	-2.80676	1.19845	-1.85386	0.0637594	0.830003	-6.99712	MGC133619	FALSE		28.848	21.8137	589.472	0.707362	926.862	0	0	10.9825	0.780382	0	1.5353	0.89686	4.77744	0	0	0	0.982661	0
ENSBTAG00000016595	3643.37	1.52569	0.507715	1.85278	0.0639137	0.830075	2.87924	CYSTM1	FALSE		2784.74	1392.96	1403.2	1235.05	3156.8	1586.86	3728.62	909.978	1963.44	1688.56	1999.48	1778.92	4900.06	4162.23	1561.48	25635.9	3798.97	1893.43
ENSBTAG00000008182	1153.72	2.11746	0.827131	1.85274	0.0639192	0.830075	4.3393	FOSB	FALSE		124.407	121.533	27.765	415.929	23.9411	37.1921	2599.5	69.0328	433.112	792.163	610.028	186.995	3498.68	1296.97	609.465	7916.33	982.661	1021.25
ENSBTAG00000026812	99.315	-1.5345	0.512403	-1.85303	0.0638781	0.830075	-2.89688	AOX2	FALSE		102.771	38.953	527.535	61.5405	340.305	74.3841	28.1909	94.1357	64.7717	67.5026	69.6005	37.6681	42.997	23.6426	64.5054	73.7237	32.4278	43.0155
ENSBTAG00000047729	7.28617	2.31658	0.935293	1.85137	0.064116	0.831962	4.98149		FALSE		0	0	4.27154	3.53681	0.855038	4.42763	10.3861	1.56893	0	0.992685	0.511768	3.13901	7.9624	3.37752	3.33649	75.7162	8.84395	2.22494
ENSBTAG00000020835	771.672	1.43729	0.460783	1.84965	0.0643637	0.832525	2.70811	KIAA0513	FALSE		209.148	352.135	161.251	475.347	402.723	802.286	750.769	166.306	565.777	498.328	744.623	514.798	544.628	793.717	577.212	4558.91	1120.23	651.908
ENSBTAG00000012941	517.212	-1.22159	0.344129	-1.84985	0.0643347	0.832525	-2.33203	IFT46	FALSE		1059.26	866.315	1380.77	399.66	1380.89	402.029	255.202	511.471	308.251	369.279	292.731	386.547	331.236	252.188	368.126	179.328	250.579	315.942
ENSBTAG00000018767	47.2262	-2.09511	0.816435	-1.84964	0.0643657	0.832525	-4.27259	RTP3	FALSE		188.414	51.418	215.713	5.6589	170.153	9.74078	1.48373	53.3436	3.12153	14.8903	4.60591	13.4529	30.2571	5.6292	6.67297	59.776	12.7746	2.96659
ENSBTAG00000030482	8.7732	-3.04577	1.32992	-1.85032	0.0642676	0.832525	-8.2579	KLK6	FALSE		0	3.11624	0	5.6589	0	59.3302	1.48373	51.7746	3.12153	19.8537	2.55884	3.13901	0	7.88088	0	0	0	0
ENSBTAG00000018088	85.1979	-1.21018	0.338168	-1.84874	0.064495	0.833529	-2.31367	SETBP1	FALSE		117.195	59.2086	149.504	59.4184	131.676	249.718	37.0933	164.737	41.3602	130.042	72.6711	42.6009	39.812	42.7819	52.2716	51.8058	47.1677	44.4988
ENSBTAG00000047586	39.272	-2.23624	0.893969	-1.84709	0.0647344	0.835955	-4.71167	NPY1R	FALSE		5.40901	275.787	0	18.3914	9.40542	45.1618	4.4512	203.961	7.80382	32.7586	7.16476	14.7982	7.9624	5.6292	10.0095	51.8058	4.91331	1.48329
ENSBTAG00000019524	72.6067	2.04901	0.794421	1.84286	0.0653488	0.843214	4.13822	ITGAD	FALSE		9.91651	9.34873	5.33942	28.2945	11.1155	1.77105	182.499	17.2582	24.1918	13.8976	24.5649	13.4529	60.5143	172.254	23.3554	557.909	126.763	24.4744
ENSBTAG00000008897	2090.18	1.81208	0.665997	1.84247	0.0654066	0.843286	3.51148	BIN2	FALSE		134.324	185.416	137.757	1671.5	243.686	388.746	3948.22	869.186	1281.39	1016.51	1251.27	954.259	3005.01	3223.28	1382.42	12869.8	4219.55	841.028
ENSBTAG00000006561	2764.77	1.77954	0.650227	1.83712	0.0661926	0.850087	3.43317	RASGEF1B	FALSE		154.157	470.553	404.728	1648.15	348.856	719.932	5930.48	822.118	1442.15	1342.11	1473.38	969.058	3127.63	4360.38	1468.05	15705.1	8164.93	1214.08
ENSBTAG00000017461	1667.66	1.80441	0.664034	1.83637	0.0663028	0.850087	3.49287	SLC16A3	FALSE		320.934	257.09	123.875	573.671	189.819	303.735	4009.05	163.169	1088.63	881.504	1331.62	705.829	1579.74	4090.18	897.515	9791.3	2553.94	1156.23
ENSBTAG00000009426	1222.48	1.76709	0.643144	1.83799	0.066064	0.850087	3.40367	EZH2	FALSE		127.112	280.462	127.078	587.111	71.8232	279.826	2832.45	299.665	809.256	496.342	711.358	684.753	1143.4	2276.45	711.784	4873.73	4994.87	697.148
ENSBTAG00000007644	931.618	1.35148	0.416934	1.83838	0.0660071	0.850087	2.55174	GNG7	FALSE		299.298	531.319	155.911	570.841	372.797	844.791	939.204	411.059	688.297	697.858	987.201	561.883	1000.08	1153.99	680.643	4796.02	1317.75	760.188
ENSBTAG00000000945	407.626	-1.68522	0.598686	-1.83772	0.0661037	0.850087	-3.21589	ATP2C2	FALSE		1592.05	556.249	1516.4	132.277	1255.2	372.806	54.8982	100.411	178.707	115.151	160.695	198.655	245.242	122.717	95.6459	384.559	80.5782	175.029
ENSBTAG00000004443	51.9828	1.68435	0.598559	1.83666	0.0662603	0.850087	3.21395		FALSE		17.1285	15.5812	50.1906	19.8061	58.9977	8.85526	38.5771	17.2582	20.2899	13.8976	6.65299	70.4035	173.58	61.9212	47.823	284.932	18.6706	11.1247
ENSBTAG00000014143	4.77902	-1.95787	0.747582	-1.83641	0.0662966	0.850087	-3.88488	ASB5	FALSE		5.40901	35.8368	2.13577	11.3178	1.71008	4.42763	0	4.70678	4.68229	1.98537	3.07061	2.69058	0	1.12584	94.5338	1.99253	1.96532	0.741647
ENSBTAG00000008066	44.007	-1.4957	0.496181	-1.83541	0.0664445	0.850872	-2.82	PKDREJ	FALSE		51.3856	37.3949	202.898	38.1976	123.981	46.0473	8.9024	32.9475	11.7057	62.5392	21.4943	24.6637	36.6271	23.6426	25.5797	23.9104	9.82661	10.3831
ENSBTAG00000006519	11.637	1.46797	0.481117	1.83524	0.0664694	0.850872	2.76632	TNFRSF25	FALSE		7.21201	7.79061	0	5.6589	3.42015	17.7105	1.48373	6.27571	7.80382	6.94879	6.65299	29.148	22.2947	24.7685	5.56081	25.9029	10.8093	20.0245
ENSBTAG00000001598	1788.94	-1.703	0.609641	-1.83386	0.0666742	0.851633	-3.25577	MAP7	FALSE		5373.85	1223.13	9376.03	571.549	4525.72	1048.46	203.272	1699.15	536.903	1289.5	367.961	1100.9	1278.76	505.502	324.751	1723.54	808.73	243.26
ENSBTAG00000000799	669.845	-1.35889	0.421871	-1.83442	0.0665914	0.851633	-2.56488	ICA1	FALSE		2060.83	585.854	2145.38	377.731	1627.99	642.892	218.109	760.93	341.807	426.855	268.167	336.771	550.998	261.195	375.911	530.013	247.631	298.142
ENSBTAG00000024801	80.3825	-1.34484	0.41436	-1.83378	0.0666872	0.851633	-2.54003	RANBP17	FALSE		166.778	132.44	218.916	67.1994	128.256	98.2933	7.41867	145.91	67.1129	69.4879	50.1533	73.0941	36.6271	25.8943	66.7297	33.873	21.6185	37.0824
ENSBTAG00000016804	2246.91	1.44728	0.470991	1.83077	0.0671347	0.854209	2.72693	LYST	FALSE		1153.02	959.803	1994.81	1204.64	1079.06	654.403	2359.14	815.843	1462.44	1027.43	1649.94	750.224	3177	2591.68	1057.67	10767.6	6896.32	843.253
ENSBTAG00000008953	2142.98	1.64414	0.578729	1.83012	0.0672315	0.854209	3.12563	TAP1	FALSE		1593.85	1120.29	1291.07	744.145	1911.87	472.871	1847.25	555.401	598.553	882.497	532.751	1386.55	2734.29	3368.51	839.682	16707.4	1374.74	611.859
ENSBTAG00000006619	401.371	1.82172	0.675956	1.82958	0.0673122	0.854209	3.53502	MATK	FALSE		90.1501	124.65	18.154	631.674	106.88	96.5223	2022.33	39.2232	408.14	137.983	125.895	307.623	200.653	2735.79	259.134	107.597	1299.08	302.592
ENSBTAG00000003578	491.143	-1.35359	0.41955	-1.83195	0.0669596	0.854209	-2.55548	DPCD	FALSE		1296.36	618.574	1113.8	247.577	1979.41	312.591	265.588	351.44	238.797	307.732	201.125	256.95	251.612	358.017	301.396	294.895	201.446	243.26
ENSBTAG00000014983	19.2447	1.87425	0.703858	1.83169	0.0669973	0.854209	3.66611	IL23R	FALSE		1.803	1.55812	3.20365	9.19571	1.71008	6.19868	32.6421	23.5339	3.12153	5.95611	6.65299	7.17488	27.0722	41.6561	10.0095	75.7162	85.4915	3.70824
ENSBTAG00000024420	4.97183	-2.86977	1.24859	-1.82988	0.0672675	0.854209	-7.3095	COL28A1	FALSE		23.439	0	44.8512	0.707362	8.55038	0.885526	0	0	2.34115	0	1.5353	0	0	2.25168	2.22432	0	1.96532	0.741647
ENSBTAG00000006280	2.638	-2.19036	0.877053	-1.83041	0.0671893	0.854209	-4.5642	RBFOX3	FALSE		1.803	9.34873	3.20365	1.41472	17.9558	0	1.48373	3.13786	0.780382	0.992685	0.511768	0.89686	0	1.12584	1.11216	1.99253	0.982661	0.741647
ENSBTAG00000010016	2.4765	-1.76286	0.643501	-1.83039	0.0671914	0.854209	-3.3937	SPATA45	FALSE		4.50751	3.11624	7.47519	1.41472	5.98527	3.5421	1.48373	4.70678	3.90191	0.992685	2.04707	1.34529	1.59248	0	0	0	0.982661	1.48329
ENSBTAG00000012779	744.817	1.72988	0.626166	1.82839	0.0674908	0.855131	3.31699	FAM49A	FALSE		21.636	95.0454	33.1044	702.411	68.4031	261.23	951.073	454.989	547.828	533.072	700.611	481.614	1468.27	781.333	639.493	3803.74	1357.06	505.803
ENSBTAG00000047262	8.46419	-3.85638	1.78918	-1.82842	0.0674859	0.855131	-14.4839		FALSE		74.8246	7.79061	6.40731	0	51.3023	3.5421	0	0	0	0	0	0	0	4.50336	0	3.98506	0	0
ENSBTAG00000012335	1831.33	1.88951	0.714328	1.8262	0.0678202	0.857031	3.70508	UBA7	FALSE		159.566	2254.6	277.65	515.667	317.219	577.363	3096.55	240.046	511.15	366.301	368.985	909.865	1684.84	2835.99	927.543	15914.4	1506.42	499.87
ENSBTAG00000018645	272.805	-1.73802	0.631698	-1.82528	0.0679593	0.857031	-3.33578	DLX5	FALSE		965.508	204.114	930.127	71.4436	1238.95	147.883	31.1584	133.359	69.454	166.771	76.2535	140.807	121.029	101.326	53.3838	320.798	49.1331	88.9977
ENSBTAG00000004321	261.195	-1.4002	0.446603	-1.82534	0.0679498	0.857031	-2.63938	SFXN2	FALSE		832.086	319.415	780.624	180.377	691.726	210.755	66.768	211.805	167.782	147.91	159.16	202.242	116.251	109.206	131.235	97.6341	54.0464	222.494
ENSBTAG00000019067	91.7366	1.28731	0.384575	1.82619	0.0678213	0.857031	2.44072	TMC8	FALSE		41.4691	28.0462	21.3577	45.9785	71.8232	47.8184	114.248	37.6543	83.5009	65.5172	103.377	78.9237	85.994	253.314	51.1595	320.798	112.023	88.256
ENSBTAG00000018358	38.7397	1.493	0.497442	1.82533	0.067951	0.857031	2.81473	STAC3	FALSE		19.833	7.79061	18.154	48.808	14.5357	10.6263	31.1584	15.6893	35.1172	11.9122	23.5413	47.0852	22.2947	51.7886	238.003	21.9179	47.1677	31.8908
ENSBTAG00000033222	15.9541	-1.76644	0.647227	-1.82538	0.0679431	0.857031	-3.40213	CALR3	FALSE		34.257	7.79061	41.6475	7.07362	110.3	7.96973	4.4512	9.41357	6.24306	2.97805	5.11768	6.27802	3.18496	12.3842	7.78513	7.97013	4.91331	7.41647
ENSBTAG00000033351	137.388	-1.27434	0.377819	-1.82454	0.0680711	0.85777	-2.41889	PACRGL	FALSE		236.193	143.347	539.282	130.862	318.074	117.775	68.2518	136.497	81.1597	88.349	87.0006	111.211	89.1789	54.0403	76.7392	45.8282	57.977	91.2226
ENSBTAG00000038757	12.3025	2.32087	0.951597	1.82416	0.0681278	0.857816	4.99632	HBM	FALSE		0	3.11624	0	2.12209	0.855038	0	25.2235	1.56893	10.145	1.98537	2.55884	7.62331	11.1474	93.4447	5.56081	1.99253	45.2024	8.89977
ENSBTAG00000008792	3055.74	1.68345	0.603037	1.82152	0.0685271	0.861532	3.21194	RNASE6	FALSE		117.195	470.553	91.8381	2591.78	308.669	1759.54	2911.09	2882.12	1889.3	2386.41	1519.95	2842.6	5511.58	4926.68	4393.04	13334	5248.39	1818.52
ENSBTAG00000014953	30.1518	1.39475	0.444635	1.82116	0.0685831	0.861532	2.62943		FALSE		6.31051	7.79061	8.54308	45.9785	17.9558	11.5118	164.694	4.70678	13.2665	23.8244	19.4472	68.6098	1708.73	69.8021	57.8324	2580.33	67.8036	16.3162
ENSBTAG00000047810	9.27588	-1.99933	0.776491	-1.82144	0.0685401	0.861532	-3.99815	CCDC96	FALSE		9.91651	4.67436	30.9687	2.82945	67.548	6.19868	0	7.84464	2.34115	6.94879	5.11768	4.93273	6.36992	1.12584	4.44865	1.99253	0	3.70824
ENSBTAG00000038748	33.6722	1.76487	0.649005	1.81797	0.0690689	0.866073	3.39843	HBB	FALSE		3.606	12.465	44.8512	9.19571	5.13023	23.9092	17.8048	26.6718	11.7057	7.94148	151.995	8.52017	136.953	39.4044	13.3459	69.7386	20.6359	2.22494
ENSBTAG00000045701	4.63421	2.84726	1.24419	1.81826	0.0690238	0.866073	7.19635	OPRL1	FALSE		0	3.11624	0	1.41472	2.56512	0	2.96747	1.56893	0.780382	0	0	0	11.1474	3.37752	0	51.8058	3.93065	0.741647
ENSBTAG00000015737	2.70227	-3.92622	1.83813	-1.81773	0.0691056	0.866073	-15.2023	KPNA7	FALSE		3.606	0	12.8146	0	28.2163	0.885526	0	0	0	0	0	0	0	1.12584	0	1.99253	0	0
ENSBTAG00000000501	215.645	-1.38198	0.43892	-1.81577	0.0694052	0.869153	-2.60626	KLHL13	FALSE		210.951	98.1616	826.543	141.472	730.203	211.641	83.0891	343.595	94.4262	231.296	132.548	147.534	73.2541	86.6897	147.918	67.7461	130.694	123.855
ENSBTAG00000031851	1259.9	1.68707	0.607153	1.81515	0.0695006	0.869673	3.22003	SELPLG	FALSE		52.2871	118.417	34.1723	995.966	306.104	700.451	1455.54	420.473	1080.83	1176.33	1194.98	908.52	1238.95	2115.45	1389.09	6547.46	1878.85	1064.26
ENSBTAG00000046573	70.3058	-1.09265	0.279888	-1.81378	0.0697118	0.871641	-2.13266	PGBD1	FALSE		77.5291	141.789	96.1096	87.0056	126.546	100.064	48.9632	105.118	61.6502	81.4002	64.4828	55.1569	25.4797	42.7819	36.7013	19.9253	20.6359	74.1647
ENSBTAG00000032288	130.967	-1.66362	0.595324	-1.81181	0.070015	0.874754	-3.1681	GCK	FALSE		180.3	176.068	181.54	63.6626	915.746	139.913	20.7723	62.7571	78.8186	63.5318	79.3241	71.7488	42.997	36.0269	55.6081	37.8581	9.82661	140.913
ENSBTAG00000010399	253.707	-1.3943	0.446987	-1.81057	0.0702073	0.875209	-2.62861	TXNDC16	FALSE		621.134	137.115	753.926	176.841	690.871	310.819	48.9632	360.853	156.857	245.193	123.848	277.578	108.289	54.0403	111.216	99.6266	185.723	103.831
ENSBTAG00000008656	147.829	-1.47551	0.491853	-1.81052	0.0702154	0.875209	-2.78082	KBTBD6	FALSE		71.2186	701.155	91.8381	103.982	93.1992	400.258	40.0608	302.803	71.0148	192.581	90.0712	88.3407	57.3293	64.1729	104.543	53.7984	28.4972	106.056
ENSBTAG00000022246	42.5842	2.00342	0.783552	1.81025	0.0702571	0.875209	4.00951	C11orf86	FALSE		3.606	3.11624	0	9.19571	0	66.4144	14.8373	31.3786	20.2899	32.7586	34.8002	37.2197	93.9564	128.346	21.1311	207.223	8.84395	53.3986
ENSBTAG00000012750	1.64585	2.51442	1.06587	1.81018	0.0702683	0.875209	5.71368	UPK2	FALSE		1.803	0	0	0	0	0.885526	2.96747	0	0	0	1.02354	1.79372	3.18496	7.88088	0	0	7.86129	2.22494
ENSBTAG00000024909	13809.5	1.5103	0.511441	1.8092	0.0704198	0.87642	2.84869		FALSE		8275.78	5176.08	6582.44	6044.41	6069.06	5546.93	17172.7	7668.92	6659	6611.28	5963.64	5993.27	14138	14816.1	7461.5	99566.8	19245.4	5580.15
ENSBTAG00000015106	2280.71	-1.669	0.599841	-1.80715	0.0707387	0.879711	-3.17995	DSP	FALSE		4402.93	11321.3	6735.15	689.678	4907.92	1028.1	540.079	1556.38	535.342	1082.03	666.322	606.726	1235.77	1042.53	303.62	2699.88	1263.7	435.347
ENSBTAG00000019093	93.4841	-1.41182	0.45784	-1.80592	0.0709313	0.88096	-2.66073		FALSE		173.088	227.486	355.606	89.1276	188.963	59.3302	29.6747	65.895	66.3325	39.7074	26.1002	99.1031	46.1819	25.8943	54.4959	31.8805	36.3585	67.4899
ENSBTAG00000007794	3.00401	-3.06982	1.37602	-1.80581	0.0709484	0.88096	-8.3967	KRT20	FALSE		9.91651	6.23248	17.0862	0.707362	14.5357	0	0	0	0	0	0	0.89686	1.59248	0	1.11216	1.99253	0	0
ENSBTAG00000009637	2588.59	-1.81689	0.683051	-1.80351	0.0713084	0.88475	-3.52321	SLC12A2	FALSE		7055.15	1120.29	18605.8	667.043	5821.96	921.832	327.905	1873.3	708.587	868.599	689.864	623.766	2812.32	821.863	518.268	2072.23	490.348	595.543
ENSBTAG00000008138	22.1728	-1.74981	0.646537	-1.80162	0.0716053	0.887752	-3.36315	HOXA2	FALSE		53.1886	21.8137	98.2454	9.90307	88.924	12.3974	0	9.41357	6.24306	21.8391	4.60591	16.5919	14.3323	5.6292	5.56081	11.9552	11.7919	6.67483
ENSBTAG00000026502	7.55564	-1.99825	0.784798	-1.80078	0.071737	0.88802	-3.99516		FALSE		17.1285	17.1393	48.0548	1.41472	457.446	4.42763	13.3536	3.13786	2.34115	0.992685	2.55884	2.24215	0	11.2584	1.11216	3.98506	0.982661	0.741647
ENSBTAG00000024904	25.1797	-1.52271	0.520659	-1.80101	0.0717017	0.88802	-2.87331	KIAA1683	FALSE		68.5141	21.8137	29.9008	11.3178	76.9535	67.2999	5.93494	7.84464	21.0703	43.6781	13.306	23.3184	3.18496	4.50336	7.78513	23.9104	14.7399	8.15812
ENSBTAG00000021921	1005.66	-1.32945	0.413499	-1.80036	0.0718031	0.888158	-2.51307	STRBP	FALSE		2304.24	1190.4	3750.41	526.985	2642.07	570.278	330.873	1135.9	567.338	711.755	538.892	576.233	713.431	377.156	581.661	567.872	542.429	473.913
ENSBTAG00000008216	682.322	1.878	0.719078	1.79813	0.0721557	0.889112	3.67565	RRM2	FALSE		14.424	57.6505	22.4256	747.682	67.548	131.058	860.566	505.195	394.093	315.674	766.629	204.933	447.487	739.677	412.612	4889.67	1267.63	436.83
ENSBTAG00000014064	591.463	-1.64262	0.587971	-1.79876	0.0720565	0.889112	-3.12232	FGFR2	FALSE		1680.4	525.087	1578.33	194.525	2558.28	500.322	41.5445	806.429	158.418	429.833	196.519	168.61	211.8	242.056	183.507	581.819	510.984	77.873
ENSBTAG00000001414	148.685	1.83999	0.697575	1.79908	0.0720068	0.889112	3.58007	KCTD12	FALSE		11.7195	24.9299	4.27154	38.1976	17.1008	172.677	192.885	25.1028	130.324	74.4514	107.983	73.0941	92.3639	188.015	57.8324	1171.61	106.127	187.637
ENSBTAG00000016877	4.17335	-2.55459	1.09529	-1.79824	0.0721392	0.889112	-5.87502	PLA2G2C	FALSE		8.11351	15.5812	3.20365	0.707362	33.3465	0.885526	1.48373	0	1.56076	1.98537	0	2.69058	0	0	1.11216	0	0	4.44988
ENSBTAG00000019226	2.1439	2.10203	0.843221	1.79908	0.0720053	0.889112	4.29312		FALSE		0	0	0	0.707362	0.855038	2.65658	1.48373	1.56893	27.3134	0.992685	2.55884	3.13901	3.18496	2.25168	1.11216	0	0.982661	16.3162
ENSBTAG00000021596	17.9153	1.89997	0.731687	1.79717	0.0723086	0.890317	3.73205	ICOS	FALSE		0.901501	1.55812	2.13577	9.90307	2.56512	2.65658	26.7072	20.3961	5.46267	8.93416	0.511768	11.6592	55.7368	23.6426	15.5703	87.6714	41.2718	5.19153
ENSBTAG00000039310	7.10273	2.28849	0.948151	1.79664	0.0723923	0.890667	4.88544	SLC22A13	FALSE		0	6.23248	1.06788	0.707362	1.71008	0	11.8699	0	0	4.96342	1.5353	1.34529	28.6647	6.75504	2.22432	41.8432	16.7052	2.22494
ENSBTAG00000004905	5673.93	-1.91692	0.74224	-1.79446	0.0727399	0.893626	-3.77616	KRT19	FALSE		33337.5	17092.6	9305.55	904.716	17491.5	1164.47	1087.58	1292.8	890.416	1707.42	864.888	873.094	1495.34	5491.85	1016.52	6123.05	1321.68	669.707
ENSBTAG00000047816	240.333	2.11585	0.853106	1.79444	0.0727434	0.893626	4.33444		FALSE		3.606	37.3949	6.40731	65.0773	6.84031	31.8789	362.031	246.322	106.132	103.239	102.865	47.0852	973.006	1139.35	73.4027	938.482	68.7863	14.0913
ENSBTAG00000019540	2.60704	-2.20175	0.902139	-1.79213	0.0731124	0.897475	-4.60037	CRNN	FALSE		15.3255	4.67436	4.27154	1.41472	7.69535	0.885526	4.4512	0	1.56076	0	1.02354	1.79372	1.59248	1.12584	1.11216	0	0	0
ENSBTAG00000007661	1899.71	1.65487	0.597106	1.79176	0.0731708	0.897509	3.14896	MYO1F	FALSE		142.437	176.068	82.2271	1631.88	358.261	1068.83	2779.03	593.055	1488.19	1395.72	1963.14	1294.62	1953.97	2472.34	1591.5	10787.6	2670.87	1745.1
ENSBTAG00000021566	107.569	-1.72143	0.634933	-1.78985	0.0734786	0.89966	-3.29764	PAX2	FALSE		338.063	48.3018	260.564	26.8798	628.453	86.7815	22.256	54.9125	23.4115	66.5099	39.4062	50.6726	46.1819	38.2786	26.6919	137.485	20.6359	20.7661
ENSBTAG00000010657	15.7375	-1.47316	0.496327	-1.78947	0.0735393	0.89966	-2.7763	ADGRB2	FALSE		25.242	6.23248	9.61096	10.6104	26.5062	44.2763	8.9024	31.3786	14.8273	42.6855	10.7471	14.3498	0	9.00672	3.33649	15.9403	2.94798	6.67483
ENSBTAG00000038715	11.8358	-2.03239	0.808975	-1.78916	0.0735885	0.89966	-4.09081		FALSE		15.3255	0	84.3629	4.95154	26.5062	27.4513	2.96747	3.13786	6.24306	6.94879	3.07061	0	3.18496	7.88088	11.1216	1.99253	1.96532	5.93318
ENSBTAG00000014705	10.8594	1.88135	0.724646	1.78894	0.0736248	0.89966	3.68419	HES4	FALSE		1.803	0	1.06788	2.82945	8.55038	1.77105	23.7397	0	8.5842	0.992685	6.65299	5.82959	9.55488	22.5168	5.56081	57.7834	13.7573	24.4744
ENSBTAG00000011992	2.88851	1.94714	0.761286	1.78926	0.0735735	0.89966	3.85608	PTH2R	FALSE		0	0	0	2.12209	0	3.5421	1.48373	1.56893	1.56076	1.98537	3.58238	8.07174	15.9248	2.25168	0	3.98506	2.94798	2.96659
ENSBTAG00000001602	3548.24	1.50033	0.512004	1.78773	0.0738194	0.901356	2.82907	IL4R	FALSE		868.146	816.455	690.921	1933.93	909.761	1200.77	7512.14	660.519	2746.94	2232.55	2781.97	1670.85	3818.77	8835.59	2783.74	9990.55	11309.4	3105.28
ENSBTAG00000000414	645.139	-1.87168	0.719891	-1.78733	0.0738845	0.90147	-3.65959		FALSE		2194.25	158.928	2401.67	130.862	3002.9	758.895	14.8373	566.383	142.81	155.852	92.1183	177.578	536.666	238.678	184.619	581.819	123.815	149.813
ENSBTAG00000037634	172.438	1.84445	0.704824	1.7869	0.0739532	0.901626	3.59117		FALSE		5.40901	110.627	21.3577	105.397	23.086	7.96973	339.775	31.3786	73.3559	83.3855	50.1533	226.906	226.132	399.673	77.8513	1073.97	198.498	48.9487
ENSBTAG00000031441	3056.74	1.63793	0.589524	1.78606	0.0740893	0.902603	3.11218	FXYD5	FALSE		451.652	560.924	186.88	1946.66	320.639	1160.04	5722.76	1237.88	2285.74	1893.05	1902.75	1573.09	4632.53	6686.36	1863.98	15141.2	5470.48	1984.65
ENSBTAG00000015728	446.112	-1.25815	0.377272	-1.78425	0.0743828	0.904814	-2.39189	NSUN3	FALSE		999.765	687.131	1622.12	348.73	814.852	320.56	146.89	564.814	267.671	245.193	237.972	321.973	250.019	200.4	254.685	257.037	238.787	251.418
ENSBTAG00000004150	337.332	1.57804	0.5565	1.78445	0.074351	0.904814	2.98565	NRG1	FALSE		170.384	37.3949	312.89	142.18	123.126	162.937	132.052	309.079	97.5478	302.769	180.654	260.986	1578.15	126.094	203.526	1609.97	137.573	184.67
ENSBTAG00000025405	43.2416	1.62599	0.583929	1.78274	0.0746287	0.907121	3.08655	BATF	FALSE		7.21201	9.34873	0	20.5135	8.55038	66.4144	37.0933	12.5514	30.4349	30.7732	39.4062	34.0807	62.1068	85.5638	36.7013	217.186	28.4972	51.9153
ENSBTAG00000003312	929.145	1.79393	0.67871	1.78121	0.0748774	0.909459	3.46758	CHST15	FALSE		40.5676	123.092	32.0365	423.71	48.7372	275.398	2003.04	268.287	697.662	519.174	965.707	417.937	1160.92	1835.12	623.923	4266.01	2453.71	569.585
ENSBTAG00000017174	8.20453	-1.86874	0.721593	-1.77904	0.0752333	0.913095	-3.65214	SCN11A	FALSE		17.1285	18.6975	54.4621	12.0252	5.13023	4.42763	1.48373	1.56893	2.34115	3.97074	1.02354	5.82959	0	4.50336	6.67297	3.98506	2.94798	1.48329
ENSBTAG00000046383	739.254	2.21414	0.916398	1.77776	0.075443	0.914265	4.64004		FALSE		1.803	76.3479	2.13577	339.534	5.13023	261.23	1173.63	28.2407	461.206	474.503	492.321	219.282	1347.24	762.194	256.909	5216.45	1949.6	238.81
ENSBTAG00000019459	75.5438	-1.39319	0.454577	-1.77789	0.0754216	0.914265	-2.62659	CHAC2	FALSE		249.716	88.8129	249.885	55.1743	166.732	57.5592	20.7723	81.5843	43.7014	27.7952	49.1297	54.7085	38.2195	24.7685	32.2527	63.761	25.5492	29.6659
ENSBTAG00000014857	216.074	1.79317	0.680953	1.77423	0.0760247	0.918949	3.46575		FALSE		28.848	49.8599	29.9008	96.2013	38.4767	36.3065	296.747	271.425	85.0616	98.2758	47.0827	164.574	235.687	440.203	101.207	1659.78	186.706	22.9911
ENSBTAG00000000828	84.5911	-1.83473	0.704547	-1.77381	0.076095	0.918949	-3.56705	CAPN6	FALSE		23.439	4.67436	649.274	48.808	23.086	35.421	28.1909	169.444	138.128	124.086	38.8944	17.9372	14.3323	54.0403	43.3743	9.96266	12.7746	86.7727
ENSBTAG00000014016	82.2205	1.40243	0.460864	1.77369	0.0761142	0.918949	2.64346	IKZF1	FALSE		15.3255	9.34873	11.7467	91.2497	26.5062	32.7644	111.28	50.2057	66.3325	59.5611	100.818	58.7444	76.4391	171.128	76.7392	235.119	213.238	73.4231
ENSBTAG00000019002	53.2121	-1.63435	0.591413	-1.7743	0.0760134	0.918949	-3.10447	SLC2A12	FALSE		36.06	88.8129	116.399	20.5135	241.121	69.071	17.8048	112.963	14.0469	45.6635	23.0296	16.5919	9.55488	3.37752	36.7013	7.97013	79.5956	18.5412
ENSBTAG00000005433	36.8561	-1.56092	0.550088	-1.77411	0.076045	0.918949	-2.95041	SSUH2	FALSE		123.506	9.34873	77.9556	17.6841	147.067	54.0171	7.41867	25.1028	19.5096	40.7001	12.7942	25.5605	9.55488	38.2786	8.8973	11.9552	8.84395	25.216
ENSBTAG00000006595	36.066	-1.57525	0.558754	-1.77225	0.0763531	0.921145	-2.97987	C16orf71	FALSE		72.1201	66.9992	49.1227	19.0988	227.44	25.6802	13.3536	7.84464	18.7292	11.9122	18.4237	28.2511	15.9248	18.0134	12.2338	13.9477	10.8093	19.2828
ENSBTAG00000011044	374.105	1.49369	0.513473	1.76968	0.0767797	0.923942	2.81607		FALSE		51.3856	79.4642	63.0052	304.166	83.7938	170.906	676.583	150.617	274.694	215.413	318.32	247.533	1780.39	753.187	268.031	14667	675.088	314.458
ENSBTAG00000000720	1048.78	1.66292	0.609067	1.76979	0.0767627	0.923942	3.16656	CTSL	FALSE		138.831	1118.73	190.083	392.586	159.892	584.447	556.4	417.335	672.689	1111.81	648.922	893.273	7350.89	412.057	2638.05	699.379	159.191	733.489
ENSBTAG00000002846	264.616	1.10422	0.293432	1.76948	0.0768139	0.923942	2.14983	TRAF3IP3	FALSE		140.634	119.975	149.504	231.307	206.064	136.371	167.662	192.978	197.437	204.493	214.943	306.278	307.349	446.959	252.461	1022.17	193.584	272.926
ENSBTAG00000043957	40.6908	-1.42884	0.476757	-1.76996	0.0767339	0.923942	-2.6923	TDRP	FALSE		117.195	40.5112	92.906	29.7092	156.472	35.421	7.41867	28.2407	18.7292	37.722	17.9119	28.6995	28.6647	13.5101	25.5797	19.9253	7.86129	25.9577
ENSBTAG00000005268	3.3409	2.08875	0.850052	1.769	0.0768933	0.924208	4.25378	PLA2G4D	FALSE		0	7.79061	0	1.41472	0	0	1.48373	1.56893	0.780382	1.98537	20.4707	5.38116	7.9624	2.25168	1.11216	3.98506	0.982661	2.96659
ENSBTAG00000015716	3163.6	1.61203	0.581276	1.76685	0.077254	0.927163	3.05681	ERO1A	FALSE		850.116	793.084	1625.32	1766.99	636.149	452.504	6153.04	1291.23	1896.33	1063.17	1725.68	1121.08	4567.23	4352.5	1377.97	9755.44	16497.9	1019.02
ENSBTAG00000004189	744.164	1.29896	0.404032	1.76709	0.0772126	0.927163	2.46052	MLXIP	FALSE		333.555	305.392	237.07	360.047	522.428	777.491	600.912	210.236	535.342	626.384	620.775	435.874	1054.22	772.326	506.034	3811.71	998.384	686.765
ENSBTAG00000018777	61.7406	-1.20867	0.353269	-1.76543	0.0774918	0.929326	-2.31125	ADCY5	FALSE		102.771	98.1616	92.906	40.3196	145.357	157.624	26.7072	47.0678	24.1918	90.3343	34.8002	49.7757	33.4421	41.6561	24.4676	41.8432	26.5319	33.3741
ENSBTAG00000045948	764.806	1.67427	0.617211	1.76482	0.0775942	0.929863	3.19157	CSF2RA	FALSE		134.324	137.115	152.707	355.096	203.499	138.142	1954.08	188.271	338.686	272.988	301.431	313.901	746.873	2190.88	469.332	3110.34	2403.59	355.249
ENSBTAG00000003800	71.5289	-1.3306	0.423101	-1.76222	0.0780327	0.934424	-2.51507	LRRC27	FALSE		138.831	118.417	99.3133	52.3448	315.509	88.5526	32.6421	40.7921	37.4583	52.6123	38.3826	40.8071	62.1068	29.2718	17.7946	33.873	29.4798	59.3318
ENSBTAG00000045550	1088.71	-1.1966	0.347154	-1.76176	0.0781105	0.934663	-2.29199	TSPAN6	FALSE		2889.31	1866.63	2812.81	837.517	1664.76	844.791	489.632	1575.2	682.054	864.629	691.911	882.511	636.992	405.302	867.486	635.618	297.746	651.908
ENSBTAG00000020283	426.199	1.59623	0.574133	1.76131	0.0781857	0.934869	3.02352	DUSP5	FALSE		77.5291	85.6967	39.5117	264.553	60.7077	98.2933	869.468	116.101	275.475	356.374	323.949	172.646	694.322	1030.14	250.236	1916.82	553.238	486.521
ENSBTAG00000013303	767.915	-1.57543	0.562582	-1.76051	0.0783207	0.935791	-2.98025	ACSS2	FALSE		2437.66	1578.38	2843.78	243.333	2315.44	317.018	295.263	357.716	211.484	294.827	203.172	232.287	449.08	373.779	262.47	860.774	366.533	179.479
ENSBTAG00000019386	1078.35	1.59059	0.571663	1.75907	0.0785663	0.937369	3.01173	BOLA-NC1	FALSE		1354.96	668.434	724.026	433.613	568.601	450.733	826.44	58.0503	242.699	364.315	323.949	939.013	1102	3651.1	345.882	5740.48	1131.04	485.037
ENSBTAG00000005744	742.222	-1.25206	0.379215	-1.75905	0.078569	0.937369	-2.38181	COQ2	FALSE		1807.51	869.432	2201.98	452.712	1840.04	529.544	313.068	1118.65	354.293	512.225	295.29	496.861	527.111	406.428	372.574	557.909	383.238	321.133
ENSBTAG00000006961	4.41949	1.82594	0.705687	1.75848	0.0786654	0.937827	3.54538	NLRP13	FALSE		0.901501	1.55812	0	1.41472	0	1.77105	8.9024	0	3.90191	2.97805	4.09415	6.27802	3.18496	21.391	4.44865	0	9.82661	8.89977
ENSBTAG00000011623	21859.7	1.4303	0.481699	1.75483	0.0792889	0.939018	2.69503	VMP1	FALSE		3236.39	6279.23	5171.76	23037.4	3036.24	9910.8	19537.8	13615.2	23857.1	16990.8	20942.6	19089.7	59358.1	12308.8	27220.2	92553.1	13904.7	23425.7
ENSBTAG00000012047	1853.73	1.53919	0.543123	1.75685	0.0789431	0.939018	2.90631	JAK2	FALSE		765.375	889.687	1440.58	914.619	611.352	823.539	1366.52	1661.49	799.111	761.389	787.611	639.91	3251.85	1075.18	895.291	13899.9	2206.07	577.743
ENSBTAG00000004139	1559.57	1.25797	0.382938	1.7574	0.0788498	0.939018	2.3916	BACH1	FALSE		575.158	774.386	658.885	1218.08	489.082	634.922	2173.67	673.07	1321.97	1114.79	1567.55	976.232	2106.85	1578.43	1305.68	6732.77	2792.72	1377.98
ENSBTAG00000045567	1011.13	-1.77793	0.679465	-1.7557	0.0791403	0.939018	-3.42935	PRR15	FALSE		3153.45	632.597	4293.96	166.937	4794.2	472.871	149.857	473.816	264.55	353.396	200.613	404.484	824.905	130.597	270.255	1044.09	399.943	169.837
ENSBTAG00000047461	124.041	-1.36159	0.442544	-1.75483	0.0792882	0.939018	-2.56968		FALSE		186.611	204.114	437.833	92.6645	385.622	105.378	32.6421	103.549	69.454	85.3709	69.6005	91.9282	101.919	34.901	93.4216	33.873	36.3585	67.4899
ENSBTAG00000013366	122.949	-1.98119	0.795596	-1.7549	0.0792756	0.939018	-3.9482	NRIP3	FALSE		2.7045	891.245	8.54308	69.3215	5.98527	433.022	40.0608	280.838	49.9444	59.5611	42.4768	72.1973	31.8496	25.8943	58.9446	25.9029	19.6532	94.9309
ENSBTAG00000008924	69.3989	1.90736	0.753145	1.75578	0.0791256	0.939018	3.75122	TNFSF11	FALSE		0.901501	65.4411	14.9504	70.0289	4.27519	2.65658	40.0608	29.8096	41.3602	42.6855	45.0356	25.1121	501.631	46.1594	187.955	19.9253	8.84395	102.347
ENSBTAG00000004585	60.6052	-1.37649	0.45057	-1.75664	0.0789798	0.939018	-2.59635	CCDC30	FALSE		71.2186	107.51	290.465	31.8313	147.922	41.6197	32.6421	45.4989	32.776	32.7586	45.0356	36.3228	19.1098	29.2718	22.2432	43.8357	36.3585	24.4744
ENSBTAG00000031359	8.33053	-1.44599	0.490563	-1.7551	0.0792415	0.939018	-2.7245		FALSE		9.91651	29.6043	12.8146	5.6589	11.9705	15.0539	1.48373	17.2582	2.34115	11.9122	5.11768	4.93273	3.18496	5.6292	2.22432	0	4.91331	5.93318
ENSBTAG00000038735	4.53466	-2.6843	1.19674	-1.75417	0.0794008	0.939653	-6.42767		FALSE		11.7195	4.67436	52.3263	1.41472	127.401	0.885526	0	0	0.780382	0	1.5353	0.89686	3.18496	1.12584	0	0	0	2.22494
ENSBTAG00000009314	605.298	-1.59853	0.578361	-1.75242	0.0797023	0.941152	-3.02834	C1orf168	FALSE		1586.64	197.881	3059.49	247.577	1305.64	551.682	54.8982	946.064	213.044	454.65	118.218	473.991	496.854	154.24	180.17	414.447	263.353	176.512
ENSBTAG00000016644	98.7418	1.88184	0.739859	1.75282	0.0796328	0.941152	3.68545	LVRN	FALSE		6.31051	21.8137	9.61096	60.8332	4.27519	18.596	194.369	42.3611	72.5755	19.8537	17.9119	28.2511	257.982	137.352	32.2527	225.156	600.406	27.4409
ENSBTAG00000004958	11.6774	-2.11797	0.874688	-1.75259	0.0796719	0.941152	-4.34083		FALSE		36.06	31.1624	33.1044	0.707362	60.7077	10.6263	0	1.56893	0.780382	1.98537	5.11768	4.03587	1.59248	2.25168	1.11216	13.9477	0.982661	4.44988
ENSBTAG00000039319	9.77677	2.10615	0.868239	1.752	0.0797746	0.941317	4.30541		FALSE		0	1.55812	1.06788	0.707362	16.2457	0	7.41867	3.13786	3.12153	5.95611	6.65299	3.58744	93.9564	4.50336	5.56081	543.961	2.94798	15.5746
ENSBTAG00000011316	409.865	1.332	0.426456	1.75165	0.0798345	0.941335	2.51752	ZC3H12A	FALSE		201.035	300.717	277.65	113.885	262.497	307.277	362.031	181.996	241.138	198.537	193.448	315.246	2434.9	388.415	590.558	6208.73	296.764	414.581
ENSBTAG00000009443	5265.5	-1.97619	0.794408	-1.75123	0.0799066	0.941498	-3.93453	GCNT3	FALSE		16577.7	1646.93	29632.7	762.536	21069.9	2478.59	522.274	4298.86	700.783	1071.11	483.621	965.022	3769.4	807.227	907.524	7910.35	488.383	686.024
ENSBTAG00000003489	240.225	1.68691	0.629462	1.75056	0.0800224	0.942175	3.21966	IPCEF1	FALSE		18.03	9.34873	45.919	155.62	60.7077	82.3539	418.413	172.582	127.983	118.13	104.401	115.695	390.158	206.029	174.609	1273.23	756.649	94.1892
ENSBTAG00000021430	33.9413	1.57897	0.568301	1.74901	0.0802891	0.943251	2.98755	UPK3B	FALSE		33.3555	1004.99	17.0862	9.90307	29.0713	21.2526	19.2885	6.27571	13.2665	5.95611	10.7471	47.982	12.7398	85.5638	5.56081	203.238	34.3931	31.8908
ENSBTAG00000014179	7.43779	-1.91355	0.759578	-1.74906	0.0802809	0.943251	-3.76734	SLC12A5	FALSE		9.91651	14.0231	26.6971	2.12209	48.7372	2.65658	2.96747	0	1.56076	1.98537	3.07061	4.93273	3.18496	3.37752	2.22432	1.99253	2.94798	1.48329
ENSBTAG00000033007	2.72584	2.81429	1.27448	1.74918	0.0802595	0.943251	7.03375		FALSE		0	0	0	1.41472	0.855038	0	4.4512	0	0.780382	0	0	0.44843	11.1474	24.7685	2.22432	1.99253	0.982661	0
ENSBTAG00000019636	245.636	1.98482	0.800633	1.74839	0.0803967	0.943828	3.95813	SCARA5	FALSE		16.227	48.3018	5.33942	140.058	21.376	408.227	16.3211	119.239	76.4774	208.464	280.449	134.529	1390.24	58.5437	143.469	1233.38	11.7919	109.022
ENSBTAG00000010182	1.71864	-2.66984	1.19278	-1.74789	0.0804836	0.944162	-6.36358	ACR	FALSE		4.50751	6.23248	0	4.24417	9.40542	0	0	1.56893	0	1.98537	0	0.89686	0	0	1.11216	0	0.982661	0
ENSBTAG00000019426	6.02323	1.90297	0.754789	1.74614	0.0807869	0.947031	3.73981	RNF175	FALSE		1.803	0	1.06788	3.53681	1.71008	3.5421	7.41867	1.56893	2.34115	2.97805	1.5353	1.34529	7.9624	3.37752	3.33649	55.7909	6.87863	2.22494
ENSBTAG00000017366	184.61	-1.67779	0.626898	-1.74318	0.081303	0.95239	-3.19938	GRB7	FALSE		257.829	934.873	292.6	43.1491	824.257	70.842	54.8982	37.6543	57.7483	83.3855	99.7948	71.7488	105.104	78.8088	31.1405	179.328	47.1677	52.657
ENSBTAG00000020350	184.045	1.90555	0.757885	1.74242	0.0814351	0.953246	3.74652	DUSP2	FALSE		7.21201	76.3479	1.06788	38.9049	158.182	39.8486	351.645	21.965	51.5052	82.3929	100.307	66.3677	1425.27	368.15	131.235	4240.11	199.48	79.3563
ENSBTAG00000015214	9.50602	2.54912	1.1285	1.74046	0.0817776	0.956561	5.85277	CA3	FALSE		0.901501	3.11624	2.13577	118.129	0.855038	0	1.48373	1.56893	1.56076	15.883	127.43	0	3.18496	0	1093.26	3.98506	0.982661	2.96659
ENSBTAG00000005043	3633.94	1.43165	0.486882	1.73892	0.0820486	0.9579	2.69755	TIMP1	FALSE		746.443	3102.22	323.569	3481.64	596.817	2545.89	2679.62	1441.84	2594.77	3198.43	4402.74	2588.34	11002.4	2554.53	5500.75	12650.6	1153.64	4846.67
ENSBTAG00000039160	1183.29	1.41301	0.476086	1.73921	0.0819977	0.9579	2.66293	VAV1	FALSE		296.594	168.277	222.12	888.447	301.829	765.98	1673.65	704.449	903.682	877.533	904.806	813.901	1488.97	1606.57	1068.79	5953.69	1867.06	792.821
ENSBTAG00000007763	354.835	-1.43857	0.490897	-1.7388	0.0820701	0.9579	-2.71052	SLC1A4	FALSE		690.55	663.76	1650.95	142.18	911.471	110.691	235.914	221.219	162.319	142.947	254.861	163.677	127.398	276.957	143.469	161.395	203.411	123.855
ENSBTAG00000002035	2.97232	2.16727	0.910264	1.73825	0.0821663	0.95833	4.49172	ARL5C	FALSE		0	0	0	2.12209	1.71008	1.77105	0	1.56893	2.34115	0.992685	0	1.79372	6.36992	5.6292	5.56081	21.9179	0.982661	0.741647
ENSBTAG00000020865	2206.98	1.34142	0.436103	1.73449	0.0828318	0.959585	2.534	PELI1	FALSE		908.713	663.76	1353.01	1594.39	875.559	859.845	2577.25	1583.05	1488.19	1217.03	1779.93	1219.73	3180.18	1713.53	1524.77	12313.8	3686.95	1185.89
ENSBTAG00000016661	1320.88	1.70567	0.64619	1.73428	0.0828684	0.959585	3.26181		FALSE		144.24	699.596	402.592	612.576	254.801	348.897	2961.53	263.58	474.472	424.869	383.314	664.574	1396.61	2044.53	1043.21	9558.18	1820.87	277.376
ENSBTAG00000017310	428.904	-1.40968	0.474979	-1.73624	0.0825221	0.959585	-2.65677	EVA1C	FALSE		1784.97	564.04	882.073	301.336	1329.58	136.371	149.857	181.996	341.027	261.076	256.908	223.318	269.129	167.75	255.797	324.783	113.006	177.254
ENSBTAG00000001051	48.288	1.8136	0.707663	1.73614	0.082539	0.959585	3.51519	OSCAR	FALSE		0.901501	18.6975	2.13577	24.7577	10.2605	6.19868	89.024	10.9825	48.3837	16.8756	13.8177	24.6637	245.242	183.512	24.4676	6493.66	85.4915	31.8908
ENSBTAG00000046409	286.145	2.26434	0.96828	1.73435	0.0828554	0.959585	4.80435	EGR2	FALSE		2.7045	18.6975	0	65.0773	11.1155	23.9092	731.481	15.6893	59.309	135.998	98.2595	63.2287	304.164	741.929	51.1595	1912.83	803.817	111.247
ENSBTAG00000004954	276.105	1.5626	0.563577	1.73464	0.0828046	0.959585	2.95386	TOX	FALSE		29.7495	17.1393	86.4986	180.377	108.59	116.004	454.023	136.497	208.362	139.969	150.972	134.977	202.245	529.145	204.638	1215.44	918.788	136.463
ENSBTAG00000008332	9.95615	-1.74836	0.670242	-1.73573	0.0826119	0.959585	-3.35976	ENPEP	FALSE		21.636	3363.98	38.4438	6.36626	29.0713	13.2829	2.96747	14.1204	1.56076	6.94879	0	4.4843	0	5.6292	3.33649	95.6415	9.82661	2.22494
ENSBTAG00000018524	11.529	1.58915	0.57891	1.73455	0.08282	0.959585	3.00872	AMHR2	FALSE		9.91651	12.465	2.13577	4.24417	6.84031	8.85526	2.96747	1.56893	6.24306	3.97074	8.18829	10.7623	12.7398	20.2651	7.78513	77.7087	1.96532	8.89977
ENSBTAG00000011881	6.28656	2.10904	0.877279	1.73724	0.0823455	0.959585	4.31404	TDRD10	FALSE		0	4.67436	0	2.82945	0.855038	3.5421	8.9024	3.13786	1.56076	0	1.5353	1.34529	25.4797	4.50336	3.33649	43.8357	6.87863	0.741647
ENSBTAG00000040056	3.58954	1.88687	0.749696	1.73652	0.0824713	0.959585	3.69831	LTB4R2	FALSE		1.803	1.55812	0	2.12209	0	0.885526	8.9024	0	1.56076	0	5.62945	3.13901	4.77744	18.0134	1.11216	7.97013	4.91331	2.22494
ENSBTAG00000005841	510.126	2.27719	0.976025	1.73376	0.0829608	0.959967	4.84734		FALSE		0	28.0462	2.13577	180.377	10.2605	143.455	1095	10.9825	261.428	150.888	209.313	174.888	379.01	961.467	302.508	4254.06	795.956	222.494
ENSBTAG00000011481	30.241	1.34791	0.44027	1.73282	0.0831284	0.960752	2.54543	IL12RB1	FALSE		15.3255	4.67436	6.40731	14.8546	28.2163	11.5118	34.1259	23.5339	17.9488	21.8391	16.8884	32.287	30.2571	122.717	20.0189	81.6938	41.2718	20.7661
ENSBTAG00000039531	1.08369	3.20584	1.51257	1.73271	0.0831478	0.960752	9.22685		FALSE		0	0	0	0	0	0	1.48373	0	0	0	0	0.89686	4.77744	5.6292	0	5.9776	0	0.741647
ENSBTAG00000013556	286.876	1.81367	0.709563	1.73158	0.0833479	0.961001	3.51535	UNC13D	FALSE		27.045	76.3479	7.47519	174.718	45.317	77.9262	664.713	37.6543	134.226	109.195	141.248	120.628	197.468	904.05	83.4122	1739.48	450.059	172.804
ENSBTAG00000019060	6.23862	1.7949	0.698614	1.73185	0.0832998	0.961001	3.46991	CLDN11	FALSE		2.7045	1.55812	7.47519	4.24417	0	4.42763	1.48373	0	2.34115	3.97074	5.62945	5.38116	22.2947	1.12584	4.44865	35.8656	7.86129	1.48329
ENSBTAG00000002355	1.83345	-3.04832	1.42212	-1.73214	0.0832481	0.961001	-8.27246		FALSE		8.11351	0	1.06788	0	14.5357	0.885526	0	4.70678	0	0.992685	0	0.44843	0	2.25168	0	0	0	0
ENSBTAG00000031871	36.867	-1.34154	0.437281	-1.73011	0.0836106	0.962779	-2.53423	NKAPL	FALSE		49.5826	62.3248	145.232	33.9534	81.2287	31.8789	5.93494	48.6368	30.4349	15.883	21.4943	24.2152	23.8872	12.3842	25.5797	13.9477	11.7919	25.216
ENSBTAG00000001271	16.4252	2.7544	1.25405	1.72991	0.0836456	0.962779	6.74772		FALSE		0	0	0	12.0252	0	0	1.48373	0	8.5842	23.8244	99.7948	31.3901	9.55488	1.12584	10.0095	0	5.89597	91.9643
ENSBTAG00000026016	3.56059	2.60698	1.16897	1.72972	0.083681	0.962779	6.09228		FALSE		0	0	0	2.12209	0	0	1.48373	0	3.12153	3.97074	0.511768	0.89686	0	9.00672	4.44865	0	5.89597	32.6325
ENSBTAG00000004269	5057.45	1.49883	0.528914	1.72775	0.0840332	0.966142	2.82614	SGK1	FALSE		1610.08	680.899	768.877	4233.56	1893.06	1684.27	9920.24	1797.99	2828.1	2499.58	4336.21	2609.42	10010.3	8309.83	2879.39	12927.5	20138.7	1906.03
ENSBTAG00000018105	97.2702	1.31373	0.421885	1.72733	0.0841087	0.966322	2.48584	ACVR2B	FALSE		29.7495	42.0693	11.7467	55.1743	53.8674	69.9565	142.438	18.8271	105.352	55.5904	111.565	79.3721	82.809	231.923	70.0662	288.917	182.775	118.664
ENSBTAG00000013170	11.8977	2.35057	1.02301	1.72587	0.0843717	0.968654	5.10027	CTLA4	FALSE		0	3.11624	0	7.78098	0	0	25.2235	1.56893	0	4.96342	4.09415	8.52017	46.1819	61.9212	7.78513	35.8656	4.91331	2.22494
ENSBTAG00000019818	85.0724	-1.89624	0.760941	-1.72318	0.0848561	0.972141	-3.72241	CASZ1	FALSE		402.07	102.836	222.12	14.1472	426.664	31.8789	5.93494	15.6893	14.0469	22.8318	16.8884	21.0762	22.2947	13.5101	17.7946	133.5	29.4798	18.5412
ENSBTAG00000005937	15.6723	-1.79675	0.703055	-1.72355	0.0847899	0.972141	-3.47436	TTLL9	FALSE		30.651	24.9299	128.146	6.36626	374.507	5.31315	0	9.41357	10.9253	5.95611	10.7471	9.41703	3.18496	6.75504	4.44865	3.98506	5.89597	7.41647
ENSBTAG00000047128	2.64642	3.26736	1.55661	1.7232	0.0848518	0.972141	9.62885	IL17C	FALSE		1.803	1.55812	1.06788	0	0.855038	0	0	0	0	0	0	0	6.36992	1.12584	0	33.873	0.982661	0
ENSBTAG00000017644	16.4713	-1.52868	0.547747	-1.72283	0.0849186	0.972168	-2.88521	KIF17	FALSE		22.5375	21.8137	14.9504	9.19571	96.6193	15.9395	19.2885	10.9825	13.2665	7.94148	5.62945	19.7309	4.77744	9.00672	4.44865	11.9552	0.982661	7.41647
ENSBTAG00000039970	2.86835	2.1565	0.912531	1.72213	0.0850458	0.972934	4.45832	PAG16	FALSE		0	0	0	1.41472	0	0.885526	1.48373	1.56893	4.68229	0.992685	0.511768	1.34529	0	6.75504	1.11216	5.9776	10.8093	14.0913
ENSBTAG00000000182	5456.68	-1.4845	0.523065	-1.71967	0.0854929	0.975596	-2.7982	SPINT2	FALSE		21244.8	5001.57	15151.1	1783.26	17803.6	4403.72	1365.04	4317.69	1833.9	3475.39	1412.99	2742.15	4006.68	2534.27	2090.86	5780.33	1611.56	1661.29
ENSBTAG00000020458	1581.47	1.26298	0.394109	1.72028	0.0853818	0.975596	2.39991	STX6	FALSE		365.108	565.598	406.864	1466.36	388.187	1170.66	1948.14	784.464	1350.06	1301.41	1605.42	1234.53	2387.13	1572.8	1482.51	6298.39	2363.3	1775.5
ENSBTAG00000018146	141.994	1.83957	0.730084	1.71839	0.085726	0.975596	3.57903	VAT1L	FALSE		4.50751	23.3718	7.47519	151.376	69.2581	42.5052	68.2518	92.5668	117.838	541.013	36.8473	103.139	1352.02	86.6897	52.2716	7495.9	155.26	27.4409
ENSBTAG00000018453	307.919	1.6168	0.600498	1.71824	0.0857537	0.975596	3.06693	ANKRD37	FALSE		25.242	116.859	93.9738	184.622	76.9535	26.5658	707.741	67.4639	190.413	116.144	307.573	159.193	264.352	641.729	229.105	444.335	1713.76	176.512
ENSBTAG00000014038	65.6408	-1.3947	0.471081	-1.71882	0.0856474	0.975596	-2.62934	CDKL2	FALSE		99.1651	93.4873	312.89	50.9301	165.877	33.65	25.2235	48.6368	27.3134	46.6562	22.006	19.7309	50.9594	33.7752	27.8041	51.8058	50.1157	21.5078
ENSBTAG00000002368	61.8349	-1.28106	0.405044	-1.71849	0.0857075	0.975596	-2.43018	TULP2	FALSE		97.3621	168.277	156.979	57.2963	153.052	71.7276	29.6747	31.3786	41.3602	31.7659	32.7532	51.5695	28.6647	30.3977	34.477	27.8954	12.7746	55.6235
ENSBTAG00000031737	46.3218	-1.61924	0.601937	-1.71819	0.0857621	0.975596	-3.07214	TMEM102	FALSE		106.377	132.44	96.1096	12.7325	185.543	34.5355	7.41867	25.1028	7.80382	51.6196	7.16476	28.6995	23.8872	10.1326	12.2338	57.7834	24.5665	9.64141
ENSBTAG00000008673	12.8836	-1.51786	0.542606	-1.71923	0.0855733	0.975596	-2.86366	ICA1L	FALSE		39.6661	0	34.1723	14.1472	22.231	33.65	1.48373	17.2582	10.145	8.93416	9.7236	8.52017	7.9624	3.37752	5.56081	3.98506	5.89597	5.19153
ENSBTAG00000037718	51.9882	-2.56153	1.15114	-1.71701	0.085977	0.976665	-5.90333	TAAR1	FALSE		59.4991	17.1393	611.898	2.12209	52.1573	10.6263	4.4512	62.7571	0.780382	1.98537	0	21.5246	71.6616	0	5.56081	7.97013	4.91331	0.741647
ENSBTAG00000015317	6.69354	1.43332	0.494005	1.71724	0.0859361	0.976665	2.70068	SLC4A10	FALSE		3.606	673.108	2.13577	3.53681	2.56512	2.65658	4.4512	4.70678	4.68229	4.96342	4.09415	7.62331	6.36992	25.8943	2.22432	11.9552	20.6359	3.70824
ENSBTAG00000022751	23.7402	-1.21892	0.369275	-1.71667	0.086039	0.976682	-2.32773		FALSE		27.045	63.883	46.9869	17.6841	42.7519	23.9092	14.8373	50.2057	17.9488	16.8756	12.7942	26.9058	6.36992	9.00672	13.3459	5.9776	16.7052	14.0913
ENSBTAG00000022971	7.94662	2.2177	0.951471	1.71598	0.0861658	0.977433	4.65153		FALSE		0	0	0	6.36626	0	1.77105	1.48373	9.41357	7.02344	3.97074	2.55884	9.41703	47.7744	1.12584	30.0284	13.9477	0	8.15812
ENSBTAG00000002096	983.249	1.58508	0.583193	1.71483	0.0863756	0.977573	3.00025		FALSE		89.2486	151.138	54.4621	545.376	212.905	519.804	937.72	1220.63	572.02	901.358	633.569	1137.22	786.686	1139.35	613.913	6284.45	1013.12	885.527
ENSBTAG00000016739	253.238	-1.70421	0.652517	-1.71522	0.0863053	0.977573	-3.2585	RASAL1	FALSE		1045.74	180.742	528.603	53.7595	1126.09	399.372	25.2235	130.221	54.6267	114.159	34.8002	227.803	92.3639	115.962	66.7297	265.007	51.0984	45.9821
ENSBTAG00000015727	94.48	1.53265	0.552645	1.71475	0.0863903	0.977573	2.89317		FALSE		27.9465	40.5112	29.9008	79.9319	39.3318	93.8657	81.6054	86.291	10.145	22.8318	13.8177	153.812	73.2541	224.042	114.553	506.103	61.9077	40.7906
ENSBTAG00000040449	2.00696	-2.88449	1.34113	-1.71459	0.0864203	0.977573	-7.38445	C11orf97	FALSE		14.424	6.23248	231.731	0.707362	237.701	0	0	9.41357	0	0.992685	1.5353	0.89686	0	0	0	0	0	0
ENSBTAG00000011551	20.286	1.50849	0.539242	1.71257	0.0867911	0.981079	2.84513	CPNE9	FALSE		5.40901	7.79061	5.33942	24.7577	5.13023	5.31315	22.256	10.9825	17.9488	4.96342	14.3295	28.6995	20.7023	15.7618	7.78513	127.522	13.7573	26.6993
ENSBTAG00000020019	8.44867	1.88346	0.75856	1.71175	0.0869435	0.981647	3.6896	XCR1	FALSE		3.606	3.11624	0	2.82945	4.27519	0.885526	16.3211	1.56893	4.68229	0.992685	3.07061	0.89686	17.5173	16.8876	2.22432	51.8058	17.6879	3.70824
ENSBTAG00000038945	1.7943	3.34087	1.61007	1.71164	0.0869629	0.981647	10.1321	PADI6	FALSE		0	0	0	0	0	0	2.96747	0	0.780382	0	0	0	0	10.1326	5.56081	5.9776	6.87863	0
ENSBTAG00000046014	54.4773	1.81218	0.717187	1.7111	0.0870623	0.982082	3.51172	GPR146	FALSE		8.11351	14.0231	1.06788	12.7325	5.13023	11.5118	146.89	6.27571	33.5564	18.861	30.1943	29.5964	36.6271	189.141	21.1311	221.171	155.26	39.3073
ENSBTAG00000007241	4.78633	2.06305	0.864139	1.71043	0.0871861	0.982231	4.17869	SLAMF9	FALSE		0.901501	0	0	1.41472	1.71008	0.885526	7.41867	1.56893	0.780382	4.96342	1.02354	1.79372	0	5.6292	17.7946	33.873	4.91331	1.48329
ENSBTAG00000003369	3.27435	-3.03722	1.43374	-1.71037	0.0871972	0.982231	-8.20908	SYT12	FALSE		32.454	3.11624	3.20365	0.707362	13.6806	0.885526	0	0	0	0	0.511768	0.44843	0	0	0	0	3.93065	0
ENSBTAG00000014355	100.789	-1.36005	0.453462	-1.70918	0.0874184	0.983743	-2.56694	MYCBPAP	FALSE		152.354	197.881	234.935	71.4436	417.259	76.1552	17.8048	61.1882	63.9913	91.327	53.2239	100.448	62.1068	46.1594	52.2716	27.8954	40.2891	47.4654
ENSBTAG00000034693	48.622	-2.35458	1.03546	-1.70899	0.0874533	0.983743	-5.11447	SYT1	FALSE		0.901501	0	2.13577	39.6123	0	102.721	17.8048	451.851	21.8507	121.108	34.8002	43.4977	9.55488	7.88088	6.67297	1.99253	6.87863	5.93318
ENSBTAG00000037989	490.746	1.52335	0.549486	1.70769	0.0876939	0.985411	2.87458		FALSE		52.2871	380.182	206.102	355.803	77.8085	69.071	753.737	255.735	282.498	244.2	208.801	365.022	544.628	1214.78	260.246	1859.03	1538.85	164.646
ENSBTAG00000026080	172.935	2.10538	0.890396	1.70753	0.0877237	0.985411	4.3031		FALSE		0.901501	12.465	0	70.7362	6.84031	30.1079	399.124	15.6893	104.571	60.5538	70.1122	78.0268	138.546	535.9	70.0662	988.296	410.752	120.147
ENSBTAG00000048058	44.5436	-1.83287	0.731252	-1.70648	0.0879186	0.986914	-3.56245		FALSE		165.876	116.859	52.3263	4.24417	231.715	34.5355	5.93494	3.13786	20.2899	17.8683	11.2589	10.3139	12.7398	11.2584	14.4581	65.7536	3.93065	19.2828
ENSBTAG00000002126	210.245	-1.27887	0.406934	-1.70512	0.0881729	0.988258	-2.42649	PFKFB2	FALSE		411.085	5430.05	618.305	163.401	676.335	212.526	53.4144	241.615	135.006	156.844	119.242	143.049	119.436	65.2987	73.4027	203.238	104.162	111.989
ENSBTAG00000007809	132.883	-1.35496	0.451629	-1.70485	0.088222	0.988258	-2.5579	PPP1R36	FALSE		193.823	334.996	413.271	95.4939	341.16	108.034	25.2235	172.582	66.3325	72.466	77.7888	125.112	89.1789	54.0403	77.8513	45.8282	27.5145	71.1981
ENSBTAG00000039237	62.0064	2.0304	0.847755	1.70497	0.0881992	0.988258	4.08518		FALSE		10.818	149.58	3.20365	24.0503	12.8256	3.5421	11.8699	9.41357	36.678	0.992685	46.0591	398.206	15.9248	144.108	43.3743	7.97013	3.93065	193.57
ENSBTAG00000004175	172.243	-2.80188	1.30064	-1.70445	0.0882963	0.988404	-6.97347	HPD	FALSE		499.432	123.092	1325.24	0	775.52	7.0842	0	42.3611	2.34115	4.96342	1.5353	4.4843	189.505	2.25168	3.33649	113.574	4.91331	0.741647
ENSBTAG00000002858	57.9542	-1.39722	0.476629	-1.70409	0.0883651	0.988489	-2.63393	ACBD7	FALSE		15.3255	26.4881	48.0548	234.137	91.4891	152.31	47.4795	114.532	35.8976	34.744	27.6355	44.843	7.9624	22.5168	32.2527	35.8656	47.1677	24.4744
ENSBTAG00000019075	120.965	-1.16626	0.341286	-1.70314	0.0885411	0.989771	-2.24429	METAP1D	FALSE		265.943	366.158	247.749	82.7614	217.18	70.842	81.6054	97.2735	86.6224	90.3343	68.5769	79.3721	54.1443	75.4313	98.9824	61.7685	59.9423	72.6814
ENSBTAG00000004224	12.944	1.91662	0.782368	1.70204	0.0887483	0.990031	3.77538	C19orf38	FALSE		0.901501	10.9068	0	2.82945	5.98527	7.0842	19.2885	6.27571	3.12153	1.98537	4.60591	3.13901	119.436	20.2651	6.67297	1000.25	10.8093	3.70824
ENSBTAG00000018946	56.669	1.65151	0.626552	1.70218	0.0887213	0.990031	3.14161	FAM129C	FALSE		9.91651	17.1393	6.40731	28.2945	8.55038	23.9092	114.248	18.8271	39.0191	23.8244	34.8002	25.1121	28.6647	174.505	21.1311	334.745	86.4742	24.4744
ENSBTAG00000002724	10.0341	1.49925	0.537007	1.7025	0.0886613	0.990031	2.82697	HORMAD1	FALSE		1.803	3.11624	7.47519	12.0252	0.855038	3.5421	11.8699	6.27571	3.90191	3.97074	4.60591	13.4529	4.77744	10.1326	8.8973	41.8432	32.4278	9.64141
ENSBTAG00000004792	248.709	-1.37797	0.466005	-1.70163	0.0888253	0.990206	-2.59902	CHMP4C	FALSE		524.674	416.018	811.592	132.277	759.274	133.714	72.703	299.665	107.693	162.8	99.283	123.318	192.69	113.71	93.4216	280.947	85.4915	67.4899
ENSBTAG00000046783	30.4458	-1.25581	0.394456	-1.70059	0.0890196	0.991687	-2.38801		FALSE		75.7261	56.0924	68.3446	16.9767	59.8527	42.5052	7.41867	31.3786	20.2899	33.7513	18.4237	22.8699	12.7398	22.5168	25.5797	3.98506	14.7399	14.8329
ENSBTAG00000006187	1400.59	-2.25518	0.983144	-1.69882	0.0893532	0.993976	-4.77395	MFAP4	FALSE		12.621	5659.1	2.13577	451.297	73.5333	11072.6	399.124	1888.99	152.174	1880.15	211.36	775.784	68.4767	513.383	439.304	1400.75	33.4105	176.512
ENSBTAG00000010244	74.5393	-1.74171	0.68114	-1.69819	0.0894714	0.993976	-3.34431	CLIC5	FALSE		165.876	322.531	163.386	19.0988	295.843	25.6802	7.41867	15.6893	7.02344	58.5684	12.7942	27.3542	38.2195	28.146	38.9257	79.7013	23.5839	11.8664
ENSBTAG00000002099	4.23567	-2.84161	1.32882	-1.6982	0.0894696	0.993976	-7.16819	SLC14A2	FALSE		0	0	0	1.41472	0	36.3065	0	12.5514	4.68229	12.9049	0	0.44843	0	0	2.22432	3.98506	0.982661	0.741647
ENSBTAG00000030652	1.02543	-2.87056	1.34549	-1.69869	0.0893785	0.993976	-7.31347	TEX33	FALSE		3.606	3.11624	3.20365	0	4.27519	0	1.48373	0	0.780382	0	0	0	0	0	0	1.99253	0	0
ENSBTAG00000015792	254.977	-2.17031	0.934898	-1.6957	0.0899423	0.998521	-4.50119		FALSE		831.184	160.486	1627.46	50.2227	1062.81	38.0776	7.41867	72.1707	21.8507	22.8318	13.8177	26.9058	103.511	20.2651	11.1216	468.245	33.4105	17.7995
ENSBTAG00000046026	2.2987	2.32768	1.02829	1.69473	0.0901268	0.999881	5.01997	SLC39A4	FALSE		0	0	0	0.707362	0	1.77105	0	0	3.90191	0.992685	1.5353	0.89686	6.36992	14.6359	1.11216	7.97013	0	1.48329
ENSBTAG00000043561	413506	-0.0739353	0.250628	0	1	1	-1.05258	COX1	FALSE		740658	443631	775759	409361	382650	236205	261407	397951	304692	276642	266565	370272	538074	441354	432166	467727	428194	269806
ENSBTAG00000005260	261726	0.97958	1.05557	0.373807	0.708548	1	1.97189	SPP1	FALSE		347.979	34169.6	858.579	515725	1769.93	7374.66	916958	41140.4	235600	73816.1	144099	123974	137536	906218	120677	4851.82	1.3291e+06	116849
ENSBTAG00000011184	133755	1.22208	0.397911	1.60107	0.109361	1	2.33284	FTH1	FALSE		39462.3	65512.8	24311.5	82293.1	43574.5	68521.1	211190	94590.7	106299	104221	120731	69258.7	228202	248408	131472	288598	386130	94819.6
ENSBTAG00000012442	130013	0.59126	0.558924	0.0111996	0.991064	1	1.50656	CTSB	FALSE		11390.5	42206.4	8897.61	152398	11866.2	197090	178567	94841.7	162873	201083	263364	160315	109101	148928	188407	46962	162278	199669
ENSBTAG00000008300	121388	0.415958	0.42978	0	1	1	1.33418	FN1	FALSE		43571.4	31877.6	73216.3	155937	15306.9	153464	169208	108647	159386	146289	191649	104860	181044	97064.3	197021	33042.2	139385	184015
ENSBTAG00000043560	120951	-0.0870373	0.218694	0	1	1	-1.06219	COX3	FALSE		175980	190631	179363	116969	105628	85756.1	69297.8	134851	91080.7	92259.1	86366	113238	145916	137696	129956	146828	89788.7	85506.7
ENSBTAG00000014534	115781	-0.282285	0.19771	0	1	1	-1.21612		FALSE		148438	202651	125658	87715.7	150396	108194	122323	136906	80089.8	94736.9	90152.1	78614.3	96950.2	106946	124164	71593.7	160060	98478.2
ENSBTAG00000010433	109331	-1.50874	0.927318	-0.99614	0.319182	1	-2.84561		FALSE		299362	54418.9	454561	3226.99	425093	121233	1436.25	130489	10470.4	35814.1	2815.75	66756.9	105946	1235.05	52237.1	190189	8687.71	3984.13
ENSBTAG00000021035	97844.6	0.657094	0.787164	0.0915871	0.927026	1	1.5769	CTSK	FALSE		311.919	28583.7	724.026	160027	955.078	88394	140698	72437.4	164100	122539	151969	122373	122199	128624	140829	29788.4	131679	154972
ENSBTAG00000043584	82381.1	-0.228705	0.275654	0	1	1	-1.17178	ATP6	FALSE		153535	124675	151463	75034.9	81367.2	56742.7	39635	93828.2	57201.2	47743.2	52148.7	74543	97920.1	78241.4	83859.2	100051	63515.3	51355.4
ENSBTAG00000022396	77438.8	-0.670421	0.849761	-0.100524	0.919929	1	-1.59154		FALSE		89494.7	67627.1	197298	3139.27	291216	115434	2823.55	111257	12694.5	36637	2706.74	92994.1	135396	1470.35	51924.6	167341	7858.34	6585.83
ENSBTAG00000014731	75032.3	1.32864	0.555756	1.33808	0.180871	1	2.51167		FALSE		9530.67	30500.2	7502.96	52359	11772.2	16675.3	178007	14633.4	73907.6	53910.7	76768.3	39668.6	93231.8	173458	73956.6	163766	212645	68288.7
ENSBTAG00000043558	74933.5	-0.350783	0.302217	0	1	1	-1.27525	ND1	FALSE		146854	129631	147997	58391.3	78265.1	51349.9	36115.6	81587.4	48894.8	49758.3	43447.1	64860.5	86029	86573.7	63367.7	87205.1	49886.8	38589.4
ENSBTAG00000003505	74599.2	-0.320637	0.745828	0	1	1	-1.24888	DCN	FALSE		905.107	107378	536.078	108635	2322.28	156632	47902.3	220808	73127.3	100241	65444.4	80917.9	81017.5	34266.1	87340.3	78848.5	20875.7	75588.7
ENSBTAG00000012330	71776	0.126508	0.52436	0	1	1	1.09165	B2M	FALSE		145627	56142.2	156077	34173.4	106798	16962.2	84420	35635.1	21755.5	32076.6	21870.4	40231.4	70644	78427.1	33660.7	235334	103119	19015.1
ENSBTAG00000043550	71017.9	0.0141231	0.200713	0	1	1	1.00984	cytb	FALSE		94689.2	90154.4	93156.9	81165.6	51216.8	61107.5	35042.8	86807.2	57747.5	55996.4	51736.7	71372.1	89129.6	84971.7	79435.1	83558.8	56637.6	54396.1
ENSBTAG00000010156	69515.6	-0.145437	0.297845	0	1	1	-1.10607		FALSE		127043	117478	81654.7	42204.8	104375	43895.5	61662.5	60254.7	41257.2	46274	38261.3	46682	75728.8	54551.5	62042	128415	77383.6	42118.1
ENSBTAG00000043556	69141.2	-0.28039	0.284187	0	1	1	-1.21452	COII	FALSE		139151	86245.1	134089	67291.4	68365.5	43643.1	37310	84089.8	49931.2	40194.8	35395.4	71119.7	76738.5	71122.7	64188.4	82548.6	52030	41086.5
ENSBTAG00000026199	68773.4	1.19176	0.418128	1.45114	0.146742	1	2.28431	ACTB	FALSE		19532.8	29370.6	15571.9	59085.3	21364	34580.7	110832	40004.5	62866	44613.2	79676.2	49134.9	54904	94923	60195.8	305475	82899.3	72891.3
ENSBTAG00000006189	66036.8	0.714535	0.28708	0.451216	0.651834	1	1.64095		FALSE		53003.8	37437	39144.4	56947.6	35025.8	29009.8	101990	45553.8	61492.5	54349.5	69527.3	44921	69757	84501.1	58215	193050	89670.8	65064.7
ENSBTAG00000043577	65346.7	0.0209539	0.213006	0	1	1	1.01463	ND4	FALSE		93162	81614.4	94070	70437.7	48872.3	49279.5	31913.6	81408.5	54089.8	44394.9	59289.9	69924.6	80030.1	63432.1	72634.2	82775.7	53146.3	45764.1
ENSBTAG00000019267	63692.9	0.446991	0.811944	0	1	1	1.36319	MMP2	FALSE		287.579	16985.1	191.151	90313.2	1134.64	126051	51488.5	53379.6	110088	98487.3	102782	81463.6	88065.8	36668.6	90379.9	46322.4	15762.9	136621
ENSBTAG00000013162	58637.7	0.444722	0.272605	0	1	1	1.36105	HSPA8	FALSE		68968.4	22658.2	55190.4	52227.4	32922.4	34401.8	76993.9	66436.3	40725.8	54765.4	52375.9	50663.2	91610.6	49641.7	57875.8	133892	74300	39828.7
ENSBTAG00000017280	57846.7	-1.2495	0.647799	-1.02578	0.304996	1	-2.37759	C3	FALSE		100491	311180	84558.3	12700	121009	53242.2	7722.83	33240.9	13744.1	41204.4	10774.8	23952.9	102998	4976.21	33142.4	53431.7	12559.4	20311.5
ENSBTAG00000021499	56456.1	0.413438	0.295361	0	1	1	1.33186	PSAP	FALSE		32238.6	19475	23285.2	51525	34906.9	81270.9	89949.9	31388	63030.7	64926.6	87796.9	56120.6	49405.1	70682.5	61951.9	40308.9	78962.7	78984
ENSBTAG00000008389	55463.2	0.519317	0.663069	0	1	1	1.43328	HTRA1	FALSE		2301.53	27229.7	1697.94	99313.7	2314.59	65633.4	45627.8	44537.2	93860.4	82558.6	73076.4	84378.4	78967.9	36797	109621	16904.6	20455.1	113063
ENSBTAG00000037768	54163.5	1.17242	0.997483	0.588905	0.555925	1	2.2539		FALSE		36.06	19291.1	53.3942	76517.5	61.5628	1106.02	93936.7	10839.7	46921.2	99044.1	110263	31066.3	212787	61118.5	63098.5	8051.82	60804.1	79946.6
ENSBTAG00000018463	52979.7	0.349379	0.667019	0	1	1	1.27401	VIM	FALSE		3081.33	10247.8	1378.64	52250	2774.6	97312.2	123957	67063.8	54056.3	60160.7	42818.6	35480.7	27790.4	105841	43332.1	38441.9	135156	52491.6
ENSBTAG00000014824	51091.1	0.801616	0.82833	0.261509	0.7937	1	1.74305	MMP14	FALSE		157.763	15938	228.527	79149.6	403.578	41440.8	56745.4	18505.5	91949.3	79554.8	93651.5	81589.2	63462	38603.9	79168.1	12788.1	33883.1	132420
ENSBTAG00000021466	50075.2	-0.501201	0.755839	0	1	1	-1.41539	COL3A1	FALSE		1541.57	41651.7	441.036	49584.7	2249.61	215215	21257.5	112881	43614	87429.7	38448.1	52331.4	43122.8	19579.5	52015.8	52557	6421.69	61010.9
ENSBTAG00000046158	48559.5	-1.30437	0.857247	-0.839159	0.40138	1	-2.46975		FALSE		177654	82022.6	210365	3601.89	110533	21861	2228.57	37081.6	4037.7	10828.2	1829.57	15678	66830	3512.62	16385.5	100838	5609.03	3174.99
ENSBTAG00000017389	45357.9	-0.182741	0.245241	0	1	1	-1.13504	RPLP0	FALSE		58963.6	75699.8	21082.2	31158.6	79923.9	48583.5	58073.3	28719.2	35763.3	40935.3	38343.2	33740.3	32811.5	54351.1	45485.2	34895.2	51184.9	46727.5
ENSBTAG00000001745	45102.2	0.330394	0.804395	0	1	1	1.25736	LUM	FALSE		164.073	16039.3	218.916	108527	736.188	33107.1	40411	57435.3	91569.2	56521.5	69461.3	81599	44167.5	29313.5	72445.1	18179.9	21579.2	70364.5
ENSBTAG00000004258	43062.3	0.0423689	0.243653	0	1	1	1.0298	EEF2	FALSE		27476	76429	17732.2	34006.4	48797.9	60576.1	44013.5	24136.4	44670.6	47157.5	48775.1	37012.1	38980.7	43958.4	47724	32956.5	41616.7	59101.9
ENSBTAG00000017753	42736.3	0.0431013	0.25349	0	1	1	1.03033	APP	FALSE		38254.3	21740.5	46132.6	49355.5	42184.2	40139.1	30542.7	41303.6	61711.8	50316.2	46633.3	60895.5	61980.9	22753.2	49658	19871.5	27907.6	57873
ENSBTAG00000006270	41175.6	0.484208	0.309555	0	1	1	1.39882	HSP90AA1	FALSE		43240.5	27532	39627.1	30833.9	30123.9	19387.7	63757.5	36107.3	28338	30809	29551	29730.5	59614.5	35108.2	31120.5	112205	70986.5	23086.7
ENSBTAG00000017363	19278.9	0.539571	0.31977	0	1	1	1.45354	SSAT-1	FALSE		9757.85	24495.2	12236.9	15704.1	11359.2	15461.3	20586.8	23665.7	13422.6	13756.6	14331	16521.1	68317.4	14915.1	19001.3	381871	23065	13434.2
ENSBTAG00000019648	38944.2	-0.171113	0.187316	0	1	1	-1.12593	RACK1	FALSE		42478.7	74920.7	24027.4	30841	47006.6	38705.4	41583.1	35528.4	33861.6	40864.9	34337.6	32301.3	33338.6	38099.6	43763.6	25743.5	45086.5	38507.8
ENSBTAG00000003362	38471.5	0.0305534	0.217569	0	1	1	1.0214	HSP90B1	FALSE		45222.9	18052.4	60439.1	36523.9	24542.2	29884.7	45007.6	47731.5	34836.3	38849.7	36413.8	38760.1	55789.4	34976.5	36556.8	25026.2	50895	32978.8
ENSBTAG00000043563	38030.6	-0.0131546	0.227874	0	1	1	-1.00916	ND5	FALSE		56912.7	41695.3	58212.5	39860.6	27917.9	31644.3	16092.6	46347.7	31299.6	31860.2	27997.3	37937.2	48537.2	38011.7	44388.6	47974.2	34218.2	23643.7
ENSBTAG00000043571	37509.7	-0.172631	0.269742	0	1	1	-1.12711	ND2	FALSE		58380.3	62329.5	67601.4	35625.6	30355.6	24128.8	18088.2	47933.9	29187.8	21258.3	37572.5	36820.2	40807.3	31574.2	31034.9	49293.2	31979.7	21203.7
ENSBTAG00000013343	37372.8	0.710939	0.363522	0.346441	0.729012	1	1.63687		FALSE		11508.6	19802.2	5457.96	30446.3	19588.1	29022.2	69112.3	18902.4	42702.5	44738.3	44462.4	35527.8	40985.7	69287.6	50268.6	45256.4	60173.3	35468.5
ENSBTAG00000009615	36485.9	0.0434102	0.144794	0	1	1	1.03055	ANXA2	FALSE		35639.9	20213.5	45626.4	36270.7	29430.4	31166.1	42282	45549.1	32456.1	41335.4	38684	28735.4	40718.1	38060.1	40174.6	39027.7	37984.8	33391.9
ENSBTAG00000014835	36343.7	0.118193	0.674284	0	1	1	1.08537	SPARC	FALSE		1051.15	21174.9	603.355	62373.1	2506.97	81770.3	22959.3	59674.2	48399.3	49639.2	42762.8	50366.3	30749.2	21767	39901	40856.9	9705.75	67926.7
ENSBTAG00000010123	36127.5	0.694507	0.821436	0.133311	0.893947	1	1.61833	APOE	FALSE		268.647	4819.27	89.7023	22864.8	1961.46	58410.2	77948	7447.7	51811.1	57774.3	73206.9	46399.1	17647.9	60082.7	55461.3	6144.97	31715.4	76241.3
ENSBTAG00000014713	34361.9	0.20041	0.67565	0	1	1	1.14902	RARRES1	FALSE		373.222	8256.48	3599.84	57897.6	3167.06	53355.6	36704.6	65339.6	46417.9	47163.5	49594.9	50913	28261.8	26091.3	57280.8	3482.95	25331	55283.9
ENSBTAG00000005211	34241.1	-0.344589	0.16243	0	1	1	-1.26979		FALSE		45223.8	57899.8	32472.2	29508.3	42950.3	34860.5	29237	42698.4	29404.8	33867.4	27719.9	29034.1	26489.3	26278.2	40370.4	21126.8	36377.1	30822.1
ENSBTAG00000013411	33501.2	1.09195	0.485419	1.04436	0.296317	1	2.13163	ENO1	FALSE		7312.08	13219.1	5020.13	22690.8	7607.28	12859.6	81664.7	10794.2	32616.1	29120.4	32814.6	21659.2	34951.8	79090.3	29751.4	81098	69409.3	31343.5
ENSBTAG00000020308	33424	0.162237	0.15567	0	1	1	1.11902	EIF4G2	FALSE		29548.5	28406.1	37904.6	35856.9	19093	25540.3	30708.8	41560.9	35650.2	33174.5	34885.7	31126.4	42356.8	23936.5	38960.2	44094.7	38955.6	29871.3
ENSBTAG00000013472	33046.5	-0.748833	0.785123	-0.208671	0.834705	1	-1.68043	COL1A2	FALSE		1928.31	3491.75	744.316	26415	4138.39	169757	14046.5	107260	18238.3	56968.2	15348.4	27320.6	14711.3	12053.2	17059.5	74458.9	3808.8	27089.4
ENSBTAG00000015285	32764.1	-0.238144	0.207818	0	1	1	-1.17947	RPS8	FALSE		46519.3	58172.5	20418	25724.6	51154.4	27971.1	34370.7	27037.3	28611.9	31429.4	25208.7	28658.3	24468.5	30520.4	39419.5	22555.5	38098.8	29416
ENSBTAG00000015114	31650.5	0.0675509	0.167144	0	1	1	1.04794	CALR	FALSE		41192.3	14323.8	42765.6	29166.7	26932	27711.6	36011.7	33432.3	28590.1	29774.6	29134.5	31511.2	40509.5	29915.8	30180.7	31183.1	35088.9	32285.4
ENSBTAG00000015978	31649.2	0.807595	0.418377	0.532043	0.594696	1	1.75029	ANXA1	FALSE		22950.4	16958.6	24839	22220.4	19311.9	11151.4	57545.1	27209.9	17212.1	17945.8	15853	13724.7	40624.2	51793.1	23125.2	97400.9	78001.7	11817.4
ENSBTAG00000038488	31567.8	0.274594	0.206996	0	1	1	1.20965	TMSB4Y	FALSE		18423.1	33691.3	14506.1	39894.5	20110.5	19472.7	42126.2	34883.5	34916.6	30747.4	34975.3	34591.5	25666	36203.6	39805.4	39366.5	36938.2	31901.2
ENSBTAG00000043568	30911.1	-0.0514647	0.242082	0	1	1	-1.03632	ND3	FALSE		42716.7	52987	50296.3	27807.1	25991.5	21551.9	14706.8	32327.8	23221	22394	24420	31945.7	38410.6	36389.4	31074.9	36186.4	22140.3	21831.9
ENSBTAG00000001601	30752.8	1.09677	0.398722	1.28352	0.199311	1	2.13875	PKM	FALSE		11395.9	16944.6	8137.28	23622.4	7878.32	12519.6	55859.6	12286.3	29404.8	26137.4	33887.8	20477.6	30494.4	49029.2	28154.4	99495.1	57710.7	30114.6
ENSBTAG00000009908	30715	-0.497055	0.225305	0	1	1	-1.41133		FALSE		48163.6	65113.9	32642	22810.3	39591.7	23445.2	28201.3	42480.3	22748.9	27661.2	20497.3	23189.7	25481.3	21039.7	36141.9	19275.8	32725.6	21659.8
ENSBTAG00000005654	30606.8	0.765262	0.338083	0.533188	0.593903	1	1.69968	TMSB10	FALSE		8638.18	17245.3	6555.74	33255.9	12245	21426.2	47064	21502.2	35717.3	29816.3	33324.3	29922.8	28956.1	43037.5	35137.6	68276.1	44968.5	33833.2
ENSBTAG00000005620	30511.7	-0.209184	0.177357	0	1	1	-1.15603	RPS3	FALSE		39671.5	51042.5	22287.8	22173	44333.7	26813.7	34473.1	29682.6	24789.6	29322.9	23561.8	24230.5	25939.9	31117.1	32030.3	26209.8	36492.1	25039.5
ENSBTAG00000013924	30454.8	-0.115506	0.197827	0	1	1	-1.08335	RPS11	FALSE		42647.3	38909.4	22794	20343	41247.9	27010.3	39440.6	31631.2	23578.5	27729.7	22256.3	23634.5	23243.8	36899.4	32906.7	25807.3	45607.3	22498.6
ENSBTAG00000009535	30215.7	-0.23034	0.210635	0	1	1	-1.17311	RPS2	FALSE		48588.2	41770.1	22128.7	20117.4	54694.2	31806.3	32496.7	21056.6	24818.5	25888.2	22583.3	23863.7	22732.7	31525.8	29893.8	26136	35527.1	28256
ENSBTAG00000046358	30090.2	0.341914	0.200809	0	1	1	1.26744	PABPC1	FALSE		12935.6	22133.1	20875	30773.1	21508.5	25808.6	40161.7	31163.6	33430	30146.8	33411.3	23942.6	35744.8	28960	37784.6	30870.3	51941.5	30031.5
ENSBTAG00000007454	30067.4	-0.220988	0.151898	0	1	1	-1.16553		FALSE		41292.4	47662.9	23774.3	22707	37385.7	29363.1	31964.1	28654.9	26042.9	32086.6	24893.4	22678	27564.3	27956.9	33714.1	23583.6	33155	26734.9
ENSBTAG00000006045	29955.4	0.147041	0.127086	0	1	1	1.1073	P4HB	FALSE		28044.8	17708	34022.8	26121.5	24121.5	34133.5	31809.8	24500.4	35484	29969.2	30261.4	29567.2	33265.3	28144.9	28858.4	31525.8	33607	38051
ENSBTAG00000000778	29438.1	0.0463864	0.160732	0	1	1	1.03268	HSP90AB1	FALSE		21039.2	33281.5	21455.9	29059.9	23469.1	28065	34927.1	33884.1	29521.9	35469.6	30549	29486.1	31795.5	27335.4	33993.2	17436.6	42151.3	26965.6
ENSBTAG00000001648	29244.8	-0.427339	0.201456	0	1	1	-1.34475		FALSE		47507.3	49916	33527.3	21779.7	44885.2	22908.5	29211.8	34116.3	21003.2	25200.3	19509.6	22263.2	23511.4	25678.2	29811.5	21405.8	33790.8	20379.7
ENSBTAG00000015818	28853.8	0.4626	1.07088	0	1	1	1.37802		FALSE		25.242	22091	14.9504	33840.2	23.086	69.9565	35933.1	5298.27	59392.5	90346.2	68366.6	16525.5	87629.4	9076.52	39924.4	7850.58	10353.3	32608
ENSBTAG00000009757	28531.5	-0.270236	0.240132	0	1	1	-1.206	RPSA	FALSE		44923.6	53484.1	19783.6	16374.7	46475.6	28837.1	33010.1	20190.5	21708.7	23966.4	20092	20403.6	19613	30948.2	27295.8	29250.4	31948.3	25260.5
ENSBTAG00000017196	28006	-0.215704	0.224941	0	1	1	-1.16127	PDIA3	FALSE		32297.2	16137.5	62018.5	26614.5	22938.1	24676.1	23431.1	40729.4	23349.8	26289.3	22741.4	24345.3	36601.6	19668.4	27884.1	24695.4	25734.9	23955.2
ENSBTAG00000005477	27617.8	1.15988	0.65228	0.881344	0.378132	1	2.23439	LAPTM5	FALSE		1260.3	2689.32	842.561	27454.1	2391.54	12176	71950.7	14114.1	22860.5	22599.5	28507	20535	26478.2	53857.9	27775.1	58066.4	79480.6	24081.3
ENSBTAG00000004553	27554.8	0.494546	0.227569	0	1	1	1.40888	TPM4	FALSE		20826.5	14280.2	26116.2	30990.2	17653.1	13903.6	29223.6	30368.2	27003.6	22805	34828.4	23989.2	42184.8	20840.4	27428.1	58666.1	29919.1	24959.4
ENSBTAG00000012370	14140.4	0.264311	0.788289	0	1	1	1.20106		FALSE		45.9766	250678	124.942	31959.3	172.718	12135.2	10033	22096.8	15506.2	23296.3	12933.4	28008.9	12851.3	9725.01	34571.6	7270.75	9445.34	9915.82
ENSBTAG00000003229	26776.5	-0.268951	0.191172	0	1	1	-1.20493		FALSE		40873.2	42955.8	26231.5	21057.5	34764.2	19917.2	27504	31146.4	21622.8	23590.2	18735.3	21100	23098.9	24552.3	31716.6	18363.2	34822.6	19925.8
ENSBTAG00000007662	26577.2	0.2068	0.23768	0	1	1	1.15413		FALSE		31325.4	11259	36745.9	25105.7	13874.7	17548.5	37847.1	26063	22765.3	26198.9	28444.1	26497.3	44388.8	27328.6	26341.6	19961.2	34939.5	21754.7
ENSBTAG00000013264	26241.4	-0.375162	0.22897	0	1	1	-1.29699		FALSE		45865.7	43549.5	33653.3	20596.3	36659.8	16458.4	26696.8	27547.2	20090.9	21029	16322.8	21868.1	20442.7	23771	28118.8	16454.3	35437.7	17782.5
ENSBTAG00000013103	25877	-0.214923	0.816327	0	1	1	-1.16064	COL1A1	FALSE		975.424	3019.64	244.546	17756.2	2355.63	156449	12957.4	22570.6	23182	36220.1	18460	18518.4	13300.4	11845	16156.4	66610.3	2729.83	42434.8
ENSBTAG00000001360	25855.7	-0.335107	0.231617	0	1	1	-1.26147		FALSE		44468.4	45092	25082.5	17360.8	43644.6	20610.6	28544.1	21174.3	18144.7	20669.7	16027.6	19986.5	20429.9	24324.9	24050.5	25994.6	31794	18002.7
ENSBTAG00000048029	25456.2	1.04578	1.06552	0.432444	0.665418	1	2.06448		FALSE		25.242	20871	9.61096	36333.7	14.5357	102.721	38971.8	2996.65	34950.2	38532.1	67701.8	18701.3	96036.1	9638.32	43862.6	2658.04	12817.8	33989
ENSBTAG00000021176	25333.6	0.887675	0.816472	0.370711	0.710853	1	1.85019	CRISPLD2	FALSE		91.9531	7373.03	90.7702	41730.1	369.377	22982	11969.3	18486.7	49057.2	31711.3	43954.7	34522.8	37375.5	11037.7	48501.4	28200.3	5869.44	62681.8
ENSBTAG00000009051	25061.3	1.0835	0.94121	0.529641	0.596361	1	2.11918	MMP19	FALSE		31.5525	2712.69	45.919	35242.2	171.008	6527.21	65796.2	4622.06	31386.2	20829.5	52261.8	14504.9	18679.8	71567.4	22827.1	2255.55	79338.1	22303.6
ENSBTAG00000003994	25054.4	-0.194145	0.430386	0	1	1	-1.14405	IgFBp3	FALSE		58364.1	6636.04	59357.3	32525.2	6102.41	21484.6	21382.1	8302.77	27705.9	23534.6	42731.6	19402.7	30488	16034.2	30379.8	16484.2	11995.3	18068
ENSBTAG00000012317	24955.1	0.216915	0.715331	0	1	1	1.16225		FALSE		73096.4	8968.55	67492.4	3987.4	34884.7	5042.18	13123.6	12281.6	5724.88	8162.85	6618.19	4647.53	44135.6	13196	6372.69	122306	14073.7	5078.8
ENSBTAG00000000604	23881.2	0.429047	0.756423	0	1	1	1.34634	GPNMB	FALSE		149.649	3459.03	374.827	20790.8	1252.63	55478.2	20996.3	45258.9	23185.9	36009.6	41330.4	20898.6	13939	15115.5	46093.6	6649.08	36753.5	42125.6
ENSBTAG00000015910	23822.5	0.376679	0.304471	0	1	1	1.29835	ITGB1	FALSE		10002.2	13177	15145.8	40692.4	7642.33	16633.7	25257.6	23827.3	31244.9	26712.2	36879.6	28188.8	35275	19701.1	27378.1	12881.7	26631.1	31534.1
ENSBTAG00000013468	23791.7	-0.184352	0.335711	0	1	1	-1.13631	AHNAK	FALSE		19403	49355	19801.8	22054.8	10924	27368.1	42829.5	23107.2	15888.6	20585.3	19363.3	12094.6	17692.5	30862.7	12052.5	18243.6	52696.2	13928.1
ENSBTAG00000046979	23700.2	0.89477	0.577152	0.536722	0.591459	1	1.85931	LGMN	FALSE		2709.01	4889.38	1233.41	16514.1	2501.84	27426.5	45813.2	17314.7	25445.1	27656.2	33358.1	19538.1	13975.6	44681.2	24796.8	13437.6	75661	29652.5
ENSBTAG00000011559	23108.5	-0.114672	0.241752	0	1	1	-1.08273	RPL7A	FALSE		28854.3	34305.2	8533.47	15255	38168.9	27371.6	26769.5	14580	20774.5	24596.7	20384.8	21451.6	16249.7	27038.2	25180.5	18745.7	21477	26215.7
ENSBTAG00000020580	22973.2	0.958328	0.76929	0.485289	0.627472	1	1.94306	TCN1	FALSE		4818.52	3401.38	15315.6	4014.28	4530.85	53652.2	2749.36	50635.6	8933.81	13829.1	2769.69	15332.7	71596.3	3763.68	16937.1	129485	9019.85	2732.97
ENSBTAG00000015032	22951.3	1.10891	0.458507	1.14265	0.253186	1	2.15683	CD14	FALSE		9912.01	2421.32	10225	15994.2	3221.78	20129.8	37977.7	20336.4	14274	17086.1	18876.6	13870.8	26986.2	35865.9	20675.1	86256.7	38831.8	20181.7
ENSBTAG00000009513	22933	0.117362	0.835218	0	1	1	1.08475	TGFBI	FALSE		76.6276	4239.65	81.1592	24769	294.988	78681.6	20046.7	25551.6	29848.1	37416.3	29484.5	24073.1	13219.2	17322.2	38540.9	16906.6	10095.9	42145.6
ENSBTAG00000018588	22928.2	-0.125013	0.242389	0	1	1	-1.09052	TMBIM6	FALSE		31781.5	31659.5	37451.8	16962.5	29254.3	15760.6	21060.1	22407.4	14321.6	17399.8	15699	17046.2	27704.4	20050.1	17862.4	38964	23001.2	14320.5
ENSBTAG00000013060	22628.6	0.616799	0.339076	0.0937813	0.925283	1	1.53347	IQGAP1	FALSE		17650.5	19937.7	21873.5	19129.2	12714.4	8059.17	37612.7	13185.3	17031.8	15722.1	22311	11287	26994.1	25862.8	16153	45248.4	62711.5	13831
ENSBTAG00000003228	22397.9	-0.16391	0.212895	0	1	1	-1.12032		FALSE		34011.8	31251.2	13591	15506.8	38927.3	21513.8	25051.4	14018.4	19103	22232.2	19087.4	20093.3	16418.5	24571.5	22063.1	17295.2	25261.3	23164.6
ENSBTAG00000011843	21998	-0.192989	0.163168	0	1	1	-1.14313	EEF1G	FALSE		28883.2	32725.2	14055.5	17631.7	30741.2	24843.4	22928.1	18483.5	18731.5	23922.7	19203.6	19261.4	17187.6	21661.2	22790.4	16350.7	24042.8	22520.1
ENSBTAG00000014191	21964.9	-0.657253	0.511799	-0.141175	0.887732	1	-1.57708	QSOX1	FALSE		83393.4	11297.9	43253.6	10606.2	46035.3	24213.8	7632.33	10858.6	12113.1	12900.9	10713.9	15856	29898.8	7297.7	10404.3	40763.2	4504.52	13624.8
ENSBTAG00000012849	21957.5	0.85353	0.861865	0.311569	0.755368	1	1.80692	COL4A1	FALSE		69.4156	5243.08	49.1227	34985.4	270.192	23980.9	19129.8	5847.4	42864.8	29175	56793.5	32247.1	38331	14452.4	25099.3	5451.57	5450.82	55794.1
ENSBTAG00000015473	21848.9	-0.453164	0.228438	0	1	1	-1.36904	RPS27A	FALSE		41607.9	35844.6	27396.6	16938.5	32952.3	14456.2	21183.3	23425.7	16298.3	18126.4	13405.3	18794.6	18198.9	17634	21927.4	13730.5	27032	14328.6
ENSBTAG00000048107	21708.9	0.227067	0.208554	0	1	1	1.17045	CANX	FALSE		18936	14336.3	26729.2	23804.2	12139	15237.2	25371.8	22796.5	22755.9	19696.9	25373.5	19400.4	28433.7	18535.8	21964.1	14332.3	40938.7	19979.2
ENSBTAG00000018320	21348.2	-0.434147	0.420397	0	1	1	-1.35111	RPLP1	FALSE		38974.6	42228.2	7771	7824.13	58713.8	22700.4	26063.3	5025.28	15271.3	16786.3	14373	17436.8	9102.62	28543.4	11978	25568.2	15859.2	20049
ENSBTAG00000002038	21312.9	-0.42281	0.209766	0	1	1	-1.34054	RPL14	FALSE		32873.2	39727.4	18194.6	14922.5	34893.3	18821	22566.1	21844.2	16296.7	20116.8	14995.3	15982.5	16270.4	19558.1	21810.6	13893.9	25013.6	15851.2
ENSBTAG00000008683	21271.2	1.17409	0.535239	1.10061	0.271068	1	2.2565	LDHA	FALSE		7233.65	5560.93	13828	14478.3	3866.48	2025.2	52024.2	10314.1	16120.4	11039.6	14898.1	8740.35	27043.5	46220.2	19856.5	37804.3	79880.5	11947.9
ENSBTAG00000000622	21139.4	-0.35924	0.200548	0	1	1	-1.28275	RPS17	FALSE		31776.1	41963.3	16741.2	15994.2	28324.9	18166.6	22511.2	20504.3	17756.8	20618.1	17152.9	17464.1	16135	19974.7	23575.6	12742.2	22889.1	16219.1
ENSBTAG00000005718	21125.3	1.3757	0.628063	1.25896	0.208046	1	2.59495	PLIN2	FALSE		2304.24	5157.38	2324.78	14420.3	1386.02	3144.5	57876	5306.11	15800.4	15902.8	18190.8	8918.83	31973.8	59116.7	16103	43289.7	62616.2	16423.8
ENSBTAG00000005349	20717.8	-0.292756	0.19896	0	1	1	-1.22498		FALSE		34648.3	33205.1	17421.5	17053.8	30801.1	15532.1	24116.6	17288	17553.1	17973.6	15347.4	16267.7	16622.3	20246	22622.5	14995.8	25466.7	15758.5
ENSBTAG00000021455	20450.6	0.518868	0.234223	0	1	1	1.43283	CFL1	FALSE		14804.5	8661.6	10532.5	20489.5	13360	15058.4	31717.8	13910.1	21897.5	21077.7	23318.7	18912.5	18294.4	26422.3	22005.2	38792.6	25668.1	23186.9
ENSBTAG00000000132	20263.4	0.271133	0.167744	0	1	1	1.20676	EIF4A1	FALSE		22386.1	11181.1	18785.2	21022.8	13051.3	12119.3	25817	18202.7	21489.4	21524.4	20426.7	18352.9	22436.5	21425.9	24182.9	21216.5	28867.6	22252.4
ENSBTAG00000021746	20119.7	0.254732	0.390463	0	1	1	1.19311	ANXA5	FALSE		5164.7	10493.9	8601.81	26273.6	4282.89	14290.6	35044.3	34888.3	29377.5	16877.6	15587.4	24813	11884.7	27854.4	28868.4	16275	26891.5	24685
ENSBTAG00000019910	19804.8	0.905218	0.295965	1.08195	0.279276	1	1.87283	SDCBP	FALSE		12840.1	8826.76	15993.7	14803.7	12686.2	10155.2	22483	13197.8	16283.5	15419.4	16918	14948.4	29495.9	18562.9	17741.2	68622.8	32492.7	15014.6
ENSBTAG00000001244	19697.5	1.55069	0.590849	1.63441	0.102174	1	2.92957	PLAT	FALSE		1263.9	3775.33	2805.33	17062.3	616.483	13249.2	13939.7	18624.7	19365.2	15335	22460	26463.7	40328	17280.5	18474.1	96223.3	6541.58	20746.1
ENSBTAG00000011100	19491.8	0.911334	0.587921	0.555064	0.578851	1	1.88078	CTSC	FALSE		567.044	2235.9	1529.21	18605.7	1846.88	19247.8	31340.9	17261.3	18945.3	28502	29424.1	18608.1	19950.6	25159.1	23393.2	20258.1	40993.7	32983.3
ENSBTAG00000002648	19441.5	-0.219661	0.184852	0	1	1	-1.16446	RPS18	FALSE		28044.8	29260	12493.2	15143.2	30008.4	17606	22036.4	15494.7	16829.7	20520.8	15546	16238.1	15383.4	19857.6	20397.1	14322.3	22827.2	17937.5
ENSBTAG00000020139	19386.2	-0.513979	0.21106	0	1	1	-1.42798		FALSE		34781.7	28773.8	25320.6	15511.7	32010.9	14506.7	16309.2	24481.6	15265.8	16693	13751.7	14220.2	16240.1	13946.9	20818.6	11094.4	20966.1	14258.2
ENSBTAG00000018423	19330.1	0.449912	0.31036	0	1	1	1.36596	DDX5	FALSE		21286.2	11012.8	27214	18639	12734.9	10863.6	16202.4	18659.3	16094.6	13547.2	13611	16991.9	28935.4	12526.1	15401.2	61937.9	15900.4	16383.7
ENSBTAG00000009725	19175.5	-0.467	0.57408	0	1	1	-1.38223	AOX1	FALSE		43728.2	14058.9	58904.5	13548.8	35307.1	10799	2057.94	14173.7	13415.5	12631.9	9478.97	60152	9245.94	2414.93	17309.7	11690.2	5595.27	10645.6
ENSBTAG00000019701	19134.2	-0.269109	0.211505	0	1	1	-1.20506		FALSE		29237.5	31919.7	12144	13808.4	30831.8	16208.7	20520	19707.3	14593.1	18028.2	14160.6	15434.5	14923.1	19871.1	22164.3	14272.5	22080.4	14510.3
ENSBTAG00000002069	18801	0.725302	0.608341	0.230631	0.817602	1	1.65325	BOLA	FALSE		52920.8	7909.02	14007.4	4028.43	22865.4	6264.21	19609	3572.45	2510.49	12017.4	5121.78	11417	22003.3	35415.6	8493.58	81602.1	23454.2	5205.62
ENSBTAG00000017246	18642.9	0.287647	0.217359	0	1	1	1.22065		FALSE		20371.2	15325.7	11988.1	13367	23547.8	14479.2	24704.2	12601.6	15105.9	18282.3	14889.9	15888.3	20711.8	20470	16678	41205.6	19682.7	16272.5
ENSBTAG00000023600	18580.2	-0.413465	0.860454	0	1	1	-1.33188	APOD	FALSE		139.733	1838.58	89.7023	20515.6	578.006	69868	8516.63	55941.7	16449.7	35005	10764.5	28073.1	11768.4	5234.03	33978.8	8378.6	3516.94	23786.9
ENSBTAG00000016357	18264.3	1.51888	1.05335	0.886582	0.375304	1	2.86569	VNN2	FALSE		34047.9	3180.13	20318.6	209.379	15176.1	3632.43	1011.91	20316.1	273.134	1682.6	402.25	1294.62	105515	1457.96	5192.68	113435	1356.07	255.868
ENSBTAG00000030190	18147.1	0.332509	0.809812	0	1	1	1.2592	COL6A3	FALSE		99.1651	4368.97	112.128	31334.7	505.328	31155.4	16729.1	10417.7	40245.9	27757.5	36938.4	22287.9	14576	10464.7	18554.2	4144.47	7224.53	49732.6
ENSBTAG00000000894	17922.1	0.977506	0.433427	0.905588	0.365154	1	1.96906	PGK1	FALSE		6352.88	6692.13	7558.49	17265.3	3751.05	3798.9	39771.5	9622.24	16789.1	13667.3	18665.7	11351.1	24412.7	31212.8	18507.5	31876.5	47954.9	13347.4
ENSBTAG00000014518	17884.7	-0.516845	0.233774	0	1	1	-1.43082		FALSE		29042.8	35673.2	21857.5	14075.1	25825.6	13590.2	17080.7	22928.3	13158.8	13248.4	11557.8	13078.5	13821.1	14120.3	18281.7	10333.3	22731.9	11519.3
ENSBTAG00000005296	17881	-0.0350278	0.225983	0	1	1	-1.02458		FALSE		21286.2	26580	7391.9	11559	24867.9	22279.8	22021.6	12596.9	15083.2	17071.2	14420.6	16138.1	11986.6	22770.1	17716.7	19194.1	20010.9	18883.8
ENSBTAG00000011578	17870.8	1.36444	0.625593	1.24592	0.212795	1	2.57476	CD44	FALSE		12138.7	2416.65	11706.2	8080.2	4210.21	1839.24	45245	4173.35	8086.32	7233.7	8596.68	5432.73	17893.1	35673.4	9571.27	60150.6	73860.8	5367.3
ENSBTAG00000010956	17850.3	0.216267	0.444836	0	1	1	1.16172	SCARB2	FALSE		4015.29	4853.55	6118.98	23694.5	2677.13	27395.5	21539.4	29946.1	26078	20216	23910.3	18922.4	14693.8	14735	26926.6	8089.68	23976	23517.6
ENSBTAG00000014764	17583.7	0.0564626	0.342266	0	1	1	1.03991	CD9	FALSE		25805.5	9470.26	29158.6	18573.2	16262.8	6242.96	31692.6	10488.3	12443.2	12633.9	12076.7	10823.8	17732.3	30092.6	12015.8	14156.9	35103.6	11732.9
ENSBTAG00000002060	17418.4	-0.181153	0.19072	0	1	1	-1.13379	RPL19	FALSE		24127.8	28376.5	9833.08	13200.1	25173.2	16724.9	19877.6	14860.9	14122.6	17528.8	13852	14064.6	14026.6	18694.6	18603.1	15238.9	19837	15388.4
ENSBTAG00000001928	17307.8	0.190001	0.172744	0	1	1	1.14076	PDIA6	FALSE		15102.8	8325.04	19908.6	17258.2	12661.4	18179	17417.6	19294.7	16554.2	18186	15772.2	18674.4	26424	16006.1	20159.1	12329.8	18301.1	20987.1
ENSBTAG00000013363	17212.9	0.59762	0.280216	0.045036	0.964079	1	1.51322	CAP1	FALSE		9792.11	7033.36	14179.4	17262.5	8920.62	11471.1	25987.6	15932.5	14601.7	14975.6	16103.8	12145.7	19210.1	21369.6	16825.9	40215.3	31486.4	12318.8
ENSBTAG00000012927	17131.8	1.24809	0.447783	1.48083	0.138652	1	2.37527	ALDOA	FALSE		9445.93	6807.43	3214.33	9543.73	7656.01	7093.06	34723.8	3424.97	13616.1	10801.4	15546	9311.2	15147.7	37239.4	18322.9	62718.9	28606.3	15153.3
ENSBTAG00000012088	17035.5	0.242289	0.70513	0	1	1	1.18287	FBLN1	FALSE		425.509	8043.02	295.804	18398.5	970.469	49499.1	12188.9	13092.7	24399.4	30237.2	23152.9	23210.3	13696.9	10407.3	24437.5	11626.4	3879.55	38677.6
ENSBTAG00000021131	17021.6	0.0042516	0.136976	0	1	1	1.00295	HNRNPK	FALSE		16461.4	16583.1	21902.3	16681	14768.2	12628.5	19156.5	20375.7	15079.3	16354.5	14891.9	13325.1	18749.9	14202.5	17830.2	19648.4	23796.1	13954.8
ENSBTAG00000014324	17017.5	1.01199	0.688307	0.620343	0.535032	1	2.01669	ANTXR2	FALSE		182.103	3808.05	355.606	25153.1	356.551	10717.5	15610.4	14638.1	26309.8	20080	23032.6	23776.7	27155	12087	25932.3	31300.7	19867.4	25951.7
ENSBTAG00000017135	16785.8	0.716231	0.493297	0.266028	0.790217	1	1.64288	CTSS	FALSE		10995.6	2240.58	19304.1	14236.4	7555.12	6222.59	37284.7	14101.5	8862.02	9752.14	9086.96	11377.1	10929.2	28299.1	10281.9	29262.3	65233	7119.07
ENSBTAG00000017475	16685.2	0.0548933	0.141455	0	1	1	1.03878		FALSE		16511.9	12078.6	11164.7	18922.6	14834.9	17804.4	20939.9	14462.4	18538.8	18768.7	17503.5	15400.4	15155.6	17744.4	19604.1	11817.7	20295.9	18784.4
ENSBTAG00000011931	16656.3	0.163027	0.144339	0	1	1	1.11963	CD63	FALSE		14085.1	11380.5	11512.9	17644.4	11885	17107.5	22839.1	17979.9	15841.8	17880.2	17383.2	15509	16190.8	20553.3	18941.2	14794.5	21280.5	17004.5
ENSBTAG00000007622	16632.1	0.811319	0.495578	0.456677	0.647903	1	1.75482	CTSD	FALSE		3828.68	4979.76	1378.64	8730.26	5840.77	25236.6	27673.1	3796.81	20392.2	22683.8	25650.3	15409.9	9593.1	37624.4	13535	24783.1	28293.8	19947.3
ENSBTAG00000010242	16597.9	0.651755	0.30404	0.21956	0.826214	1	1.57108	LAMP1	FALSE		6630.54	11547.2	5039.35	12809.6	7643.19	18850.2	28686.5	9135.87	17015.4	15021.3	18660.6	14531.8	13741.5	22696.9	17901.4	28359.7	31287.9	19202.7
ENSBTAG00000000133	16515.9	1.17804	0.768401	0.77179	0.440239	1	2.2627	CD68	FALSE		109.983	1497.35	164.454	15879.6	395.028	13405.1	35286.2	10529.1	14236.5	14286.7	17256.3	9744.39	13383.2	38347.2	15660.4	31169.2	55184.3	10750.9
ENSBTAG00000018800	16489.5	-0.464768	0.226732	0	1	1	-1.3801	RPS4X	FALSE		26407.7	32647.3	18347.3	12926.3	23721.3	11814.7	15781	18573	13122.9	14555.7	12363.3	11496	12735.1	13020.3	18162.7	7906.37	19882.2	13347.4
ENSBTAG00000002026	16485.7	-0.452508	0.216731	0	1	1	-1.36842		FALSE		23559.8	33049.3	18877	13305.5	22154	13164.2	15398.2	20945.2	12984.8	13830.1	11824.4	12386.5	12797.2	13156.6	17812.4	8677.48	21218.6	11601.6
ENSBTAG00000010498	16267.3	0.107418	0.651467	0	1	1	1.0773	SLC40A1	FALSE		438.13	5916.19	727.229	29028.7	1483.49	25224.2	7733.22	32867.5	28380.9	25471.3	24751.2	29583.8	13055.2	8002.47	22654.7	8235.13	8694.59	20563.7
ENSBTAG00000023462	16266.5	-0.268271	0.180333	0	1	1	-1.20436		FALSE		22641.2	24919	14740	13942.1	21433.2	12147.6	16005	19688.5	14237.3	16181.8	12005.1	12222	15270.3	13673.3	20447.1	9831.15	20111.1	13301.4
ENSBTAG00000004840	16266	-0.396783	0.628152	0	1	1	-1.31657	C1S	FALSE		1720.97	70406.8	1970.25	13417.2	2360.76	27964	6641.19	27018.5	10540.6	20083	10594.6	12996.4	30749.2	4833.23	20714	14959.9	2493.99	13323.7
ENSBTAG00000010799	16201.2	0.166881	0.231459	0	1	1	1.12263	MYL6	FALSE		23847.4	14618.3	10374.5	13197.3	22148.1	11358.6	19162.4	11610.1	11715.9	15600	13558.8	14269.9	14810.1	18983.9	14125.6	34552.5	15206.7	12481.2
ENSBTAG00000013866	16200.6	-0.388828	0.203042	0	1	1	-1.30933		FALSE		24574	25331.9	19237.9	12143.3	25180	12800.3	15267.6	20738.1	12138.8	13602.8	11326.5	13100.4	12391.1	14670.8	17032.8	10761.7	20627	10686.4
ENSBTAG00000017368	16188.8	0.245663	0.167303	0	1	1	1.18564	YBX1	FALSE		12155.8	14543.5	9068.48	16047.9	13211.2	14961	22572	13739.1	17053.7	16198.6	17098.7	14856	14701.8	17430.3	18852.3	14878.2	27579.4	16449.7
ENSBTAG00000002549	16179.2	-0.0654752	0.156204	0	1	1	-1.04643		FALSE		22563.7	18082	19431.2	17212.2	15379.6	9733.7	17340.4	14528.3	18068.2	12712.3	16353.6	17779.8	15518.7	13639.6	16240.9	10654.1	20131.8	15855.7
ENSBTAG00000003109	15953.3	-0.48152	0.311688	0	1	1	-1.39621	ITM2B	FALSE		23841.1	30896	27870.7	10534.7	15873.8	16586.8	8691.71	24318.4	9640.06	14301.6	8158.1	14105.4	12298.7	10043.6	11246.2	28963.4	12861.1	6928.47
ENSBTAG00000008915	15868.6	0.157358	0.232234	0	1	1	1.11524	SF3B1	FALSE		17925.5	16868.2	25897.3	16028.1	12885.4	10015.3	13411.5	14650.7	12842	10425.2	12147.3	15422	20676.8	11278.7	12228.2	31294.7	19447.8	12189.7
ENSBTAG00000003846	15864.5	-0.282506	0.196978	0	1	1	-1.21631	RPL37A	FALSE		23099.2	29453.2	13848.3	11435.9	22085.6	12834.8	16690.5	16086.2	12808.4	13919.4	11697	11979.8	13195.3	15773	17268.5	12295.9	19353.5	11735.8
ENSBTAG00000020661	15752.7	0.847988	0.534569	0.491963	0.622746	1	1.79999	ABCA1	FALSE		906.009	4183.56	2137.9	17165.6	1224.42	20099.7	15876	12689.5	20541.2	21385.4	31632.4	14152.9	22610	11080.5	17338.6	15539.8	34581.8	20404.2
ENSBTAG00000015145	15554.9	0.28726	0.294009	0	1	1	1.22032	S100A11	FALSE		16799.5	6492.69	15967	14218.7	15137.6	8801.24	26555.9	12824.4	11772.1	13104.4	11381.7	9523.31	14195.4	23052.7	13298.1	29306.2	28505	9052.55
ENSBTAG00000020935	15468.6	1.06591	0.408336	1.17773	0.238903	1	2.09349	HIF1A	FALSE		8434.45	4392.34	11851.4	9395.19	2730.99	7696.1	20281.2	17214.3	10522.7	11576.7	12898.6	8403.58	39945.8	14742.9	13303.7	39711.2	37088.6	8245.63
ENSBTAG00000015591	15431.4	0.640009	0.244912	0.224606	0.822286	1	1.55834	SQSTM1	FALSE		6627.84	13784.7	7217.83	14031.9	9194.23	10981.4	23707.1	8947.6	14007.1	15133.5	14723.6	12395.1	23430.2	22450.4	15542.5	25014.2	25235.7	15341
ENSBTAG00000020905	15427.5	-0.174812	0.220185	0	1	1	-1.12882	RPL11	FALSE		22403.2	24928.4	8892.27	11344	26866.2	13766.4	17291.4	10682.8	12880.2	13462.8	11499.9	13148.4	11725.4	16224.5	16282.1	14503.6	18661.7	13131.6
ENSBTAG00000021955	15302.4	-0.0220572	0.297835	0	1	1	-1.01541	NPC2	FALSE		30492.4	6182.62	25765.9	11813.7	13386.5	10161.4	16303.3	18514.9	9878.86	11560.8	10654	11229.1	17001.3	19921.7	12115.9	18389.1	23691	8379.87
ENSBTAG00000015388	15298.5	-0.0890341	0.240192	0	1	1	-1.06366	RPL18	FALSE		18596.2	27513.3	5593.58	9734.01	20511.5	18362.3	17085.2	10700.1	13442.1	15628.8	13705.7	12889.7	11074.1	18938.9	15911.7	14400	14617.1	16669.3
ENSBTAG00000031723	15267.7	-0.282474	0.187451	0	1	1	-1.21628		FALSE		22220.2	25673.2	13802.4	12512.5	21482.8	11727	15252.8	15584.2	12964.5	14563.7	12645.3	12513.9	12144.3	13340.1	17621.1	8777.1	18789.5	13205
ENSBTAG00000019494	15093.9	-0.327484	0.200972	0	1	1	-1.25482	RPL10A	FALSE		22610.6	23424.8	12301	11651	28715.6	12084.8	15218.7	13037.8	12464.3	14406.8	11695.4	12739	11292.3	13611.4	16431.1	10299.4	16404.5	13301.4
ENSBTAG00000001246	15053.4	-0.0479879	0.32913	0	1	1	-1.03382	ATP1A1	FALSE		25496.3	16017.5	31096.8	8614.26	18753.6	8804.78	12884.7	10723.6	8282.97	12077	9111.52	10104	24540.1	14666.3	9115.28	27961.2	14710.4	8001.63
ENSBTAG00000002326	14947.9	0.305743	0.368867	0	1	1	1.23606	LGALS3	FALSE		12488.5	10648.2	11410.3	17080.7	8234.88	5964.9	32378	6977.02	15922.9	14181.5	19435.9	8369.05	9035.74	31298.4	14591.6	7288.68	32542.8	11213
ENSBTAG00000010402	14862.7	0.551873	0.365702	0	1	1	1.46599	MYH9	FALSE		4323.6	6798.08	3939.43	15332.1	6490.6	25788.3	12181.5	9719.51	20178.3	18373.6	23368.4	15315.7	15214.6	12168.1	14857.4	31035.7	9564.24	22879.8
ENSBTAG00000015228	14838.8	0.900401	0.488775	0.645289	0.51874	1	1.86659	CD74	FALSE		3149.85	10514.2	3895.64	9200.66	10774.3	6376.67	33525	9027.61	6969.59	13694.1	4032.22	16244.4	11539.1	30098.2	12239.3	60001.1	17794	8023.14
ENSBTAG00000008570	14771.1	-0.221371	0.213764	0	1	1	-1.16584		FALSE		19309.3	26283.9	7585.18	9837.99	22880.8	15569.3	16352.2	13605.7	11360.8	14896.2	12038.3	12191.5	11155.3	16827.9	15655.9	11626.4	15287.3	13414.9
ENSBTAG00000016224	14754.5	-0.0702457	0.262548	0	1	1	-1.0499	RPS7	FALSE		18597.1	27564.7	5866.96	10004.2	22087.4	13528.2	18720.3	7548.11	13232.9	13579.9	11799.8	12982.1	9854.27	18305	15825	13369.9	16607	16107.8
ENSBTAG00000016708	14754.1	0.0613295	0.198619	0	1	1	1.04343	CLTC	FALSE		13034.8	7634.79	22776.9	17208	9000.13	13805.3	13039.1	19424.9	14772.6	14048.5	16746.1	12676.2	19023.8	9636.07	14945.2	16530	16534.3	14736.5
ENSBTAG00000010793	14409.8	0.154927	0.730041	0	1	1	1.11337	CCDC80	FALSE		247.011	21737.3	190.083	18520.9	260.787	27322	8135.31	21825.4	20980.6	17967.6	16120.2	22049.8	16434.4	6409.41	27969.8	7175.11	4948.68	21082.8
ENSBTAG00000010082	14405.8	0.36856	0.785871	0	1	1	1.29106	COL15A1	FALSE		72.1201	2343.41	252.021	33594	330.9	22117.8	8672.42	21208.8	15102	23864.1	26005	25242.6	27024.4	8461.81	12264.9	7083.45	3398.04	22267.2
ENSBTAG00000001553	14373.7	0.0165765	0.146273	0	1	1	1.01156	HNRNPA1	FALSE		12999.6	10157.4	13823.8	14534.9	16674.1	12584.2	16408.6	16059.5	15123.8	14639.1	12695.4	13861	13196.9	14568.4	16723.6	9464.53	22158	13053
ENSBTAG00000043546	14320.3	0.114232	0.226643	0	1	1	1.0824	ND6	FALSE		18888.3	16126.6	17779.2	15459.4	9367.8	11673.9	6980.97	18295.3	11906.3	11664	8745.61	15788.3	20019.1	17762.4	19990	16440.4	11641.6	9237.22
ENSBTAG00000015582	14224.1	1.10624	0.773241	0.674102	0.500247	1	2.15284	HMOX1	FALSE		122.604	4033.98	134.553	10500.8	246.251	3570.44	38130.5	3112.75	18204.8	15995.1	19061.8	12835.9	16111.1	26041.8	13185.8	21728.6	42165	10851.8
ENSBTAG00000012976	14210.2	1.2741	0.420839	1.63744	0.101538	1	2.41848	WLS	FALSE		4872.61	5830.49	5870.16	16753.9	4994.28	4848.25	9047.81	6164.32	15179.2	13591.8	16767.6	12647.1	44771	5873.51	18002.6	47725.1	6584.81	16259.1
ENSBTAG00000014127	6363.2	1.89828	0.871753	1.50649	0.131942	1	3.72769	PTGS2	FALSE		20.7345	1419.45	1300.68	1459.29	34.2015	12957.9	2084.65	39811.6	1337.57	4291.38	1419.65	7550.67	59176.6	2439.7	7844.08	107471	1415.03	2072.16
ENSBTAG00000046936	14101.3	-0.0743724	0.321044	0	1	1	-1.0529	MRFAP1	FALSE		7415.75	12036.5	7471.99	17984	6734.28	19989.9	9506.28	25524.9	17904.3	19669.1	17914.4	14700.9	10394.1	10424.2	21432.5	5308.1	9393.26	20019.3
ENSBTAG00000020060	14039.2	-1.24498	0.510062	-1.29391	0.195695	1	-2.37015	TXNIP	FALSE		20375.7	50677.9	21232.7	6898.2	38743.5	12627.6	5384.47	21885	2718.85	8387.2	4579.81	5639.46	10163.2	4921.05	5974.53	23358.5	6179.96	2957.69
ENSBTAG00000015283	14009.4	-0.279446	0.222022	0	1	1	-1.21373		FALSE		20256.7	27670.7	9841.62	9916.51	21295.6	11162.9	15838.9	11796.8	11267.2	12944.6	10460	11439.9	10464.2	13229.7	15142.1	10502.6	18026.9	10912.6
ENSBTAG00000016168	13988.5	-0.0602	0.201861	0	1	1	-1.04261	APLP2	FALSE		11552.7	7980.7	11802.3	12198.5	15628.4	24058	10880.2	15030.3	13988.3	19347.4	11317.8	12623.3	13953.3	16236.9	10243	20345.7	11228.9	13377.1
ENSBTAG00000017465	13870.9	0.427154	0.342422	0	1	1	1.34458	GNS	FALSE		4351.55	8332.83	5398.16	18612.1	3827.15	12746.3	16947.2	17528.1	17909.8	14636.1	20683.1	14473.5	15961.4	12570	16753.6	8059.79	28557.1	12329.1
ENSBTAG00000011802	13769.6	-0.241483	0.764785	0	1	1	-1.18221	COL6A1	FALSE		209.148	23272.1	53.3942	11032	764.404	55204.5	11439.6	9322.57	16565.9	19958.9	19867.4	12696	8495.89	10058.3	10354.2	10142	3205.44	25211.6
ENSBTAG00000018784	13722.8	1.17452	0.599886	0.982713	0.325749	1	2.25717	CTSZ	FALSE		785.208	2221.88	587.337	11479.1	893.515	11410.9	30205.9	5878.77	11845.4	12730.2	18122.7	11510.8	12889.5	32467	14405.8	24577.9	26454.2	18544.9
ENSBTAG00000010386	13698.3	0.681847	0.270976	0.3574	0.720793	1	1.60419	ARPC2	FALSE		9878.65	6502.04	9711.34	12912.9	7460.21	7939.62	20451.8	11188	11699.5	10238.6	12006.1	10067.3	16751.3	17993.2	12970	35859.6	22248.4	10691.6
ENSBTAG00000022902	13622.1	-0.565001	0.235964	0	1	1	-1.47939		FALSE		24114.3	25366.2	14992	9512.61	23657.2	10888.4	12276.4	17738.3	9382.53	11213.4	9432.4	9722.41	9800.13	10224.9	13307	8912.59	16117.6	8538.59
ENSBTAG00000016420	13585.7	-0.0591212	0.157076	0	1	1	-1.04183	CTNNB1	FALSE		15525.7	8896.87	18840.7	15579.7	12080.8	11596.8	12599.9	15956	13466.3	13781.4	12967.2	11610.8	18175	9982.82	14189	9584.08	16133.3	13575.9
ENSBTAG00000012683	13583.5	0.387668	0.188294	0	1	1	1.30828	SRRM2	FALSE		12760.7	10160.5	14429.3	14562.5	9314.79	11190.4	15013.9	7268.84	14107.7	10652.5	14176.5	14606.3	12327.4	12129.8	10716.8	26255.6	17490.4	17338.2
ENSBTAG00000016278	13555	-0.356679	0.196998	0	1	1	-1.28047	RPL30	FALSE		20785.9	23016.6	14098.2	10485.2	18522.7	10688.3	14007.9	16569.4	10112.2	11884.4	9368.43	10490.6	10838.4	12155.7	14477	9472.5	17553.3	9462.68
ENSBTAG00000018823	13525.7	0.969184	0.504613	0.761343	0.446452	1	1.95773	GRN	FALSE		3286.87	2988.48	966.436	9538.78	4364.97	15168.2	29556	3222.58	13272	12508.8	18735.8	11831.4	7814.3	32022.3	12363.9	27522.8	20185.8	18112.5
ENSBTAG00000026327	13471.6	0.0280069	0.302184	0	1	1	1.0196		FALSE		16934.7	19048	3227.15	8405.59	20965.5	16702.8	16758.8	5764.24	12511.9	13234.5	12492.3	12667.3	8128.02	17915.5	14331.3	12909.6	11969.8	18521.9
ENSBTAG00000025434	13363.8	0.761271	0.297409	0.592688	0.55339	1	1.69498	ZFP36L1	FALSE		8021.56	10110.6	9891.81	9579.81	7609.84	10470.5	15561.4	12783.6	9652.55	8415.98	11347.4	8712.55	14824.4	13494.3	10929.2	44114.7	25657.3	9369.97
ENSBTAG00000010830	13317.5	0.54592	0.562029	0	1	1	1.45995	LRP1	FALSE		1487.48	8929.59	627.916	11559.7	1507.43	27313.2	19040.8	4581.27	20075.3	15449.2	23196.4	11421.1	9911.6	17006.9	12849.9	7230.9	21889.8	25635.8
ENSBTAG00000013631	13191.2	0.0587223	0.185222	0	1	1	1.04154	GLUL	FALSE		12050.4	7605.19	11859.9	13724.2	11824.3	15042.4	10709.6	13467.7	11853.2	21377.5	14627.4	10434.1	13703.3	9703.62	13594	19112.4	16434	10317.8
ENSBTAG00000043553	13182.7	0.0998992	0.722338	0	1	1	1.0717	GPX3	FALSE		2230.31	70740.3	915.177	5827.25	884.11	11049.6	2600.99	12661.2	13409.3	7438.19	11192.9	9276.23	25834.8	2398.04	11672.1	34331.3	2191.33	12636.2
ENSBTAG00000012697	13179.3	0.845454	0.388763	0.669957	0.502885	1	1.79683		FALSE		5186.34	5835.16	4000.3	11902.8	4781.38	5888.74	29682.1	7485.36	11939.1	10624.7	12608.4	8615.24	14088.7	26936.8	12302.7	21628.9	32527.1	11193.7
ENSBTAG00000011963	13155.8	-0.188191	0.215399	0	1	1	-1.13933		FALSE		19067.7	23398.3	6955.13	8515.93	19136.6	13149.2	14895.2	10756.6	11022.1	12224.9	10710.3	10992.4	9346.27	14708	13335.9	11835.6	14527.7	12227.5
ENSBTAG00000015598	13137.2	-0.0883002	0.160357	0	1	1	-1.06312		FALSE		17035.7	18451.3	7523.25	9948.34	17788.2	13532.6	14331.4	11661.8	12074.1	12587.2	11244.1	12311.7	10381.4	14911.8	13617.3	12132.5	13003.6	13932.6
ENSBTAG00000019147	13057.9	-0.35609	0.244537	0	1	1	-1.27995	RPS20	FALSE		22771	21115.7	9617.37	7632.44	23945.4	12781.7	15665.3	10452.2	9576.85	11081.3	8181.64	9450.67	8056.36	14781.2	13164.7	12401.5	13973.4	10394.2
ENSBTAG00000017992	12770.6	0.694648	0.317615	0.345223	0.729927	1	1.61849	CD164	FALSE		5601.93	7369.91	8518.52	14606.3	4683.05	7921.03	8819.31	8735.79	22787.2	11124	13986.1	15506.7	17237	7596.04	12802.1	34646.1	11343.8	16586.2
ENSBTAG00000015059	12680	0.634017	0.885194	0.055374	0.95584	1	1.55188	MMP13	FALSE		46.8781	3728.58	104.653	22816	21.376	1705.52	16381.9	5478.7	13123.7	38416.9	8122.79	10361	45173.9	9878.12	23149.7	12284	8134.47	9312.12
ENSBTAG00000000678	12667.8	-0.0260901	0.143289	0	1	1	-1.01825	CSDE1	FALSE		11120	17005.3	14227.4	12737.5	9519.14	10918.5	11717	16525.5	11952.3	11973.8	12050.6	10243.9	13913.5	9782.42	14437	12299.9	17294.8	10301.5
ENSBTAG00000007737	12601.1	0.00139849	0.210426	0	1	1	1.00097	UBA52	FALSE		16102.6	18287.7	5779.39	8164.37	15009.3	14165.8	16003.6	9493.58	10933.9	12016.5	10578.2	10092.4	9145.62	16467.7	13887.6	15103.4	13957.7	11631.3
ENSBTAG00000027772	12588.2	-0.413215	0.20955	0	1	1	-1.33165		FALSE		19245.2	23476.2	12448.3	9008.97	17517.2	10750.3	12653.3	15788.1	9413.75	11251.1	8637.62	9721.52	9613.81	11132.3	13741.9	8187.31	15666.6	8333.89
ENSBTAG00000010992	12525	1.15768	0.713995	0.802082	0.422505	1	2.23099	CTSH	FALSE		100.067	3416.96	136.689	11525.8	401.013	5484.06	25736.8	4516.94	14080.4	15559.3	15381.2	14001.8	18060.3	20609.6	15988.4	12164.4	31475.6	16810.9
ENSBTAG00000013461	12493.2	-0.241114	0.174357	0	1	1	-1.1819	RPL24	FALSE		15946.7	20143.4	11145.5	10514.9	16191	9257.28	14220.1	14227	10368.9	12094.9	9667.81	10147.1	10848	12173.7	14572.7	7525.79	15279.4	10553.6
ENSBTAG00000014883	12482.6	0.150114	0.183092	0	1	1	1.10966	GABARAP	FALSE		13181.8	10977	13056	9836.58	12656.3	10838.8	13464.9	14933.1	9491.01	10584	9383.27	8810.76	13790.9	12642.1	12248.2	22085.2	17785.2	8922.76
ENSBTAG00000021416	12440.1	-0.346984	0.53833	0	1	1	-1.2719	FAM213A	FALSE		12640.9	3102.22	17618	5943.26	13031.6	28784	2041.62	31772.4	6446.74	16079.5	2382.28	19047.1	26018	4214.02	8109.89	16350.7	6951.35	3388.59
ENSBTAG00000016024	12320.6	0.192264	0.206256	0	1	1	1.14256	MYL12A	FALSE		15344.5	10014	14409	12356.2	11565.3	6111.01	12395.1	12584.4	10052.9	11025.8	11169.9	9878.02	14426.3	11694.1	11598.7	25044.1	13101.8	8999.15
ENSBTAG00000017462	12319.8	0.613334	0.282085	0.100445	0.919991	1	1.52979	ATF4	FALSE		12523.7	7561.56	15748.1	8516.64	6646.21	5589.44	16597	8556.93	8705.16	9270.68	9925.23	7838.11	19206.9	14981.6	11862.3	28391.6	20747.9	9088.15
ENSBTAG00000002507	12302.1	-0.0473051	0.135314	0	1	1	-1.03333	ATP5A1	FALSE		12449.7	10539.1	15643.4	13371.3	12617.8	9687.65	12720.1	14853	10727.9	12201.1	10271.7	10439.9	13743.1	11363.1	14981.9	8745.22	16283.7	10797.6
ENSBTAG00000003418	12239.6	0.992947	0.499082	0.817395	0.413703	1	1.99025	MSN	FALSE		1093.52	5509.52	1070.02	13162.6	1191.92	8364.67	20665.4	10088.2	11830.6	12014.5	15933.4	9535.42	18840.6	14897.1	13948.7	25243.4	24169.5	12754.1
ENSBTAG00000001788	12152.6	0.310808	0.503622	0	1	1	1.2404	PDPN	FALSE		307.412	20352.2	6029.28	11360.9	4825.84	17059.6	6796.98	20662.8	10559.3	11840.7	10477.9	14113.9	27554.7	4836.61	14485.9	19526.8	5629.67	12326.9
ENSBTAG00000016846	12140.4	-0.0553175	0.153706	0	1	1	-1.03909	YWHAB	FALSE		13580.2	10213.5	15295.3	14314.9	9354.98	10521.8	9518.15	17433.9	11822.8	11412.9	12846.4	12496.4	13626.9	8053.13	14839.6	11622.4	9232.1	12341
ENSBTAG00000001657	12002.5	1.18718	0.387938	1.55226	0.120599	1	2.27708	PICALM	FALSE		7324.7	4400.13	10312.6	8457.22	4657.39	4548.94	14887.8	6704.03	8481.97	6789.96	9174.47	5407.17	23880.8	12930.3	9077.47	42913.2	29222.4	6875.07
ENSBTAG00000035907	11985.1	0.338323	0.217071	0	1	1	1.26429	DDX3X	FALSE		13160.1	9259.91	14668.5	11363.8	7589.32	7754.55	11319.4	10651.5	10877.7	10601.9	10032.7	10634.5	16232.2	8972.95	10088.4	26711.9	15750.1	10062.7
ENSBTAG00000004679	4364.4	0.0947229	0.350744	0	1	1	1.06786	WARS	FALSE		2711.72	12814	5079.93	2814.59	2842.15	2998.39	4623.31	2755.04	2561.21	3166.66	3223.12	4105.38	8589.84	7179.48	2987.27	140746	3740.99	2574.26
ENSBTAG00000005726	11959.2	0.257594	0.267504	0	1	1	1.19548	HNRNPA2B1	FALSE		13296.2	6650.06	18741.4	12050.6	10032.2	7039.93	11687.4	11639.9	9091.45	9797.8	9253.28	10478.9	14313.2	8781.55	10453.2	30934.1	12124.1	8901.25
ENSBTAG00000013315	11904.8	-0.0309675	0.122292	0	1	1	-1.0217	ATP5B	FALSE		11817.8	9273.94	15605	12575.5	10694.8	9345.84	13803.2	14837.4	10294.8	11937	10920.1	10783.8	12789.2	11932.8	13116.8	9436.63	14124.8	10997.1
ENSBTAG00000006883	11889.3	-0.117484	0.182434	0	1	1	-1.08484	EIF4B	FALSE		8999.69	19696.2	10714.1	10701.7	14557.9	11685.4	11951.5	11349.6	10805.2	12716.3	10424.7	8758.29	11313	11468.9	12656.4	7593.54	18948.7	9666.63
ENSBTAG00000019782	11873.1	0.901124	0.374553	0.844003	0.398668	1	1.86752	TPI1	FALSE		4606.67	5445.63	2913.19	11029.2	3732.24	5007.65	24343.6	4808.76	12759.2	11045.6	13877.1	9712.1	14063.2	21481	13434.9	18237.6	24237.3	12981.1
ENSBTAG00000023652	11797.9	0.480704	0.699612	0	1	1	1.39542	PROS1	FALSE		176.694	6195.09	353.47	22849.2	567.746	11784.6	7038.83	12300.4	21608	17470.3	23717.9	15663.2	16980.6	5337.61	19015.7	3241.85	5048.91	23011.8
ENSBTAG00000015000	11779.9	0.0366908	0.128947	0	1	1	1.02576	VCP	FALSE		11065.9	7343.43	11462.7	13456.9	9425.94	11646.4	11878.8	13939.9	12172.4	14074.3	13037.3	11358.7	14233.6	11294.4	13400.4	8978.35	10811.2	12457.4
ENSBTAG00000018522	11778.1	0.76453	0.323278	0.555342	0.57866	1	1.69882	OAZ1	FALSE		10194.2	8022.77	5564.75	8336.26	10363.1	7061.18	17558.5	5725.02	8449.2	8590.7	8382.76	8730.49	11494.5	16355.1	9245.4	41376.9	17143.5	9411.5
ENSBTAG00000019929	11758.4	0.556981	0.385179	0	1	1	1.47119	ITGAV	FALSE		3154.35	4700.85	6474.58	17612.6	3023.42	10723.7	12914.4	9529.67	16721.2	12367.9	14642.7	9856.49	29957.7	7358.49	16147.5	5668.75	16660	14136.5
ENSBTAG00000010347	11696.2	-0.709363	0.538986	-0.230735	0.817521	1	-1.63508	EZR	FALSE		40925.5	26456.9	24835.8	3471.03	13425	6191.59	11059.8	5406.53	4511.39	5080.56	2695.48	5703.58	8233.13	12603.8	3089.59	20893.7	13586.3	2362.89
ENSBTAG00000025868	11689.1	1.00082	0.428714	0.96992	0.332086	1	2.00113	TLN1	FALSE		2442.17	6385.18	1366.89	8906.4	3310.71	14634.2	16184.6	4537.34	12024.1	11103.2	15096.1	8777.12	11279.5	15439.8	10449.9	36913.6	15562.4	15989.9
ENSBTAG00000038896	11672.6	-0.182274	0.196132	0	1	1	-1.13467	RPS26	FALSE		17160.1	18141.2	7344.91	9274.23	18329.5	10729.9	12504.9	11241.4	10216.8	8284.95	9234.35	10173.1	9174.28	11895.6	13248.1	8908.61	13710.1	10534.4
ENSBTAG00000017866	11668.8	1.31337	0.770591	0.94521	0.344552	1	2.48521		FALSE		171.285	1135.87	491.227	13077	407.853	4469.25	26955	6222.37	10013.1	7347.85	14851	6506.72	10285.8	21361.7	12784.3	1382.82	64787.8	7788.04
ENSBTAG00000021237	11631.1	0.056263	0.580404	0	1	1	1.03977	DST	FALSE		1591.15	5930.21	1908.31	16833.1	1454.42	25648.4	5434.92	14658.5	21700.9	19132	17004.5	18846.6	10347.9	5098.93	17941.4	1747.45	4865.16	19216.1
ENSBTAG00000005397	11626.9	-0.091809	0.262392	0	1	1	-1.06571	CD46	FALSE		18357.3	9613.61	25948.5	10797.2	11668.7	5980.84	10602.8	10725.2	8737.94	7109.61	10480	9198.2	12114	8616.05	9358.84	16870.8	14219.1	8884.93
ENSBTAG00000006396	11623.9	0.987841	0.548182	0.734868	0.46242	1	1.98321	GPI	FALSE		2448.48	3644.45	1976.65	8894.37	1999.08	3406.62	34259.4	3279.06	11697.9	9285.57	13056.7	6948.43	9386.08	28815.9	10733.5	13005.3	37543.6	8848.59
ENSBTAG00000008853	11605.1	0.382216	0.17521	0	1	1	1.30334		FALSE		12082.8	8993.48	12024.4	11662.3	9482.38	6815	12036	8996.23	10574.2	9589.34	10884.8	11295.1	13830.7	11196.5	10838	24561.9	12909.2	11120.3
ENSBTAG00000006963	11585.7	-0.33225	0.215588	0	1	1	-1.25898		FALSE		19588.7	19778.8	9067.41	7831.21	16874.2	9953.31	10076	9910.92	10372.8	14061.4	7868.95	8087.44	8702.91	11432.9	11803.4	8633.64	15339.3	9158.6
ENSBTAG00000014724	11579.2	-0.406835	0.209883	0	1	1	-1.32577	EIF4A2	FALSE		15168.7	16829.3	19039.3	8954.5	17291.4	9299.79	10506.3	14529.8	9268.6	9100.94	8129.44	8975.78	12160.2	8135.32	10955.9	7346.46	15330.5	7403.12
ENSBTAG00000017441	11531.3	-0.108428	0.144613	0	1	1	-1.07805		FALSE		14621.4	14504.5	7421.8	9335.06	14021.8	11176.2	14144.4	10833.4	11224.2	11867.5	9508.14	10242.1	9572.4	12125.3	13828.6	8950.45	13471.3	10715.3
ENSBTAG00000001027	11361.1	0.59528	0.549432	0.0187106	0.985072	1	1.51077	SERPINH1	FALSE		959.197	4883.15	1177.88	13792.9	2089.71	19017.5	9380.17	8291.79	16925.7	16074.5	20357.1	18830.5	12567.9	7961.94	14121.1	4628.65	3915.91	29524.2
ENSBTAG00000007399	11325.9	-0.0613567	0.162416	0	1	1	-1.04345	LAMP2	FALSE		12680.5	7416.66	16932.4	13170.4	9371.22	10221.6	11331.3	14355.7	11093.9	8820.01	11096.7	11064.1	12453.2	7611.8	11356.3	10857.3	14484.4	9548.71
ENSBTAG00000005664	11255.8	-0.289874	0.172943	0	1	1	-1.22253	YWHAE	FALSE		15206.5	12290.5	17648.9	10412.4	12641.7	7711.16	13239.4	14325.9	9639.28	9352.08	9614.59	8212.55	9795.35	10045.9	11068.2	7762.9	15112.3	8524.49
ENSBTAG00000005970	11094.5	-0.521043	0.368644	0	1	1	-1.43499	XBP1	FALSE		27397.5	8688.08	30848	6427.09	17115.3	4781.84	10467.7	9314.73	5884.86	7291.27	5848.49	7035.87	11720.7	9186.86	7284.66	13642.9	10971.4	5793.01
ENSBTAG00000004333	11079.4	-0.218172	0.155168	0	1	1	-1.16326	COPA	FALSE		12642.7	9791.23	18359.1	12718.4	10415.2	10879.6	8403.87	12907.6	10991.7	11057.5	11984.1	10317.5	12268.5	6930.67	11182.8	7661.28	9671.35	11246.3
ENSBTAG00000011190	11062.5	0.973392	0.50274	0.77255	0.439788	1	1.96345	FLNA	FALSE		1470.35	5472.12	523.263	9995.74	2363.33	9763.8	17260.3	3308.87	15241.6	12058.1	20143.2	11350.2	8147.13	20280.9	9767.01	16532	12869.9	22576.5
ENSBTAG00000019915	11060.1	0.510945	0.374804	0	1	1	1.42498		FALSE		5904.83	8212.86	2222.27	8485.52	5113.13	19850.8	12031.6	4780.52	13423.4	13003.2	13866.9	10768.6	8013.36	13477.4	9572.38	26793.6	5682.73	17879.6
ENSBTAG00000003642	11032	0.351147	0.319176	0	1	1	1.27557	PRDX1	FALSE		8947.4	4192.9	9760.46	10758.3	8092.08	5108.6	21282.7	9623.81	10570.3	9946.7	9209.78	7256.05	13012.2	19330.7	12765.4	7218.94	24669.7	6830.57
ENSBTAG00000020116	6281.43	-1.44643	0.591457	-1.45646	0.145266	1	-2.72533	JSP.1	FALSE		8838.32	9339.38	16561.8	1616.32	24762.8	1206.09	13791.3	5431.63	2630.67	3229.2	266.631	4979.37	683.174	5862.25	2241.01	90610.4	3569.03	2704.79
ENSBTAG00000007893	10987.1	0.590942	0.546508	0.0108726	0.991325	1	1.50623	SCPEP1	FALSE		769.882	3751.96	717.618	15881	1067.09	12047.6	13524.2	11428.1	15409.4	15094.8	17297.8	15705.8	10664.8	10384.7	18021.5	5870	14351.8	15779.3
ENSBTAG00000002082	10974.2	1.08278	0.568959	0.874898	0.381629	1	2.11812	MARCKS	FALSE		890.683	2235.9	3172.69	11727.4	1176.53	12170.7	4553.58	17277	14046.9	6058.36	13481.5	11181.6	17401	2745.92	11102.7	47966.2	6830.48	13516.5
ENSBTAG00000000524	10942	0.0944312	0.349916	0	1	1	1.06764		FALSE		21897.5	3882.84	7382.29	8110.62	12184.3	5770.08	23582.5	4736.59	10249.5	8429.88	8757.38	7986.09	9744.39	17880.6	9692.49	9358.92	18988.9	8321.28
ENSBTAG00000027337	10916	0.551718	0.402716	0	1	1	1.46583	CTSA	FALSE		2514.29	3381.12	3072.3	12455.9	2460.8	17607.8	17011	6183.15	10402.5	15347.9	16303.9	14650.7	15096.7	12445	11720	10600.3	8849.85	16385.2
ENSBTAG00000025210	10902.2	0.885117	0.891069	0.336805	0.736264	1	1.84691	COL4A2	FALSE		47.7796	2784.36	13.8825	12962.4	77.8085	17115.4	8662.04	2158.85	21693.8	13691.1	29399.5	17167.7	15020.3	6848.49	12035.8	2482.69	2063.59	32013.2
ENSBTAG00000008074	10725.8	0.862642	1.00703	0.275703	0.782776	1	1.81836	C1QTNF6	FALSE		2.7045	3021.2	18.154	23925.8	14.5357	3482.77	9058.19	2125.9	22685.7	14316.5	22607.4	20207.6	16463.1	6269.8	17320.8	314.82	3057.06	28173
ENSBTAG00000030587	10686.8	0.154862	0.207848	0	1	1	1.11332	LASP1	FALSE		11003.7	10040.5	11235.2	8624.16	10869.2	10517.4	11574.6	10265.5	8701.26	8905.38	8997.4	7111.65	8357.34	11637.8	9088.59	24510.1	12398.2	8524.49
ENSBTAG00000020757	10655.6	0.109346	0.114235	0	1	1	1.07874	PCBP2	FALSE		8677.85	12856.1	8130.87	9541.61	9653.38	10519.2	12252.7	10169.8	10419.7	10732.9	10590.5	8584.75	11158.5	10678.6	12157	10960.9	14893.2	9823.12
ENSBTAG00000011412	10637.4	0.183056	0.69632	0	1	1	1.13529	LAMB1	FALSE		125.309	9716.44	461.326	15620	435.215	21025	6903.81	13130.4	17614	15310.2	17627.3	14145.7	16775.2	5405.16	14569.3	3516.82	2690.53	16402.3
ENSBTAG00000014872	10565.3	-0.0189082	0.139395	0	1	1	-1.01319	CAPNS1	FALSE		15101	8244.02	10882.8	9683.79	11995.3	9762.03	11987.1	9865.42	8522.55	10213.7	9311.62	7849.77	10789.1	11434	9654.68	14910.1	10690.4	9277.27
ENSBTAG00000003205	10482	-0.323387	0.219441	0	1	1	-1.25126		FALSE		16557	18720.8	7607.61	7312.71	17792.5	9208.58	11159.2	8812.67	8582.64	9339.18	7279.39	8293.27	7678.94	10439.9	11322.9	8400.51	12472.9	7696.07
ENSBTAG00000014226	10454	-0.373316	0.198013	0	1	1	-1.29533	RPL34	FALSE		15568.9	18695.9	8412.79	8373.75	16275.7	8445.26	10899.5	11534.8	8403.93	9719.38	7711.84	8045.73	8683.8	9066.39	11777.8	6816.45	12034.7	7705.72
ENSBTAG00000007173	10411.9	1.03164	0.698233	0.63967	0.522387	1	2.04435	PDGFRA	FALSE		219.065	2584.92	422.882	17290.8	424.954	8137.09	4727.18	9672.44	15843.3	11789.1	16067.5	13438.6	34985.2	3862.76	23339.8	6599.27	2475.32	15534.5
ENSBTAG00000007867	10411.6	1.12917	0.44267	1.22928	0.218966	1	2.18732	STAT1	FALSE		3743.93	10575	6313.33	7037.55	3911.8	4314.28	14693.4	6059.2	5885.64	5616.61	5591.58	5980.26	12996.2	12897.6	7151.2	52230.2	18019.1	4391.29
ENSBTAG00000020106	10404.2	0.229384	0.268499	0	1	1	1.17233	AP2M1	FALSE		5080.86	6712.39	3792.06	11445.1	4814.72	15572.9	13180	11057.8	11746.3	13239.4	12366.4	11478.5	9532.59	11234.8	14057.7	7368.38	11339.9	13255.5
ENSBTAG00000006969	10384.4	0.392268	0.278499	0	1	1	1.31245	TUBB	FALSE		5102.5	6628.25	4685.88	10023.3	3200.41	13960.3	12605.8	9393.17	13559.1	12024.4	13197	11825.1	8459.26	12823.3	13759.7	7296.65	13400.6	14973.9
ENSBTAG00000002282	10370	0.575985	0.235311	0	1	1	1.4907	EIF1	FALSE		9005.1	7725.16	6844.07	7933.77	6474.35	5622.2	16285.5	7595.18	8605.27	9040.38	9199.03	6908.07	14660.4	13566.4	11228.4	20122.6	17281.1	8563.06
ENSBTAG00000002804	10290.9	0.683738	0.895649	0.110242	0.912218	1	1.6063	PDGFRB	FALSE		12.621	2991.59	12.8146	15396.4	32.4915	12812.7	10016.7	4691.1	18953.9	16145	23202	15032.3	13701.7	6529.87	14908.5	3905.36	3808.8	23083
ENSBTAG00000005316	10147.5	-0.283887	0.14016	0	1	1	-1.21747	GDI2	FALSE		11404	15537.6	12895.8	9407.21	9945.81	9895.75	9273.34	12702	8938.5	10229.6	9130.97	7445.29	10204.6	8000.22	10876.9	6816.45	11809.6	8141.06
ENSBTAG00000020894	10126.9	-0.0660574	0.105201	0	1	1	-1.04685	LAPTM4A	FALSE		10914.5	9593.35	11886.6	10204.4	9655.09	9391	10779.3	13987	8734.04	8182.7	9319.81	9956.05	10201.4	8945.93	9539.01	9693.67	12325.5	8974.67
ENSBTAG00000020056	10113.4	0.0942365	0.799004	0	1	1	1.0675	COL12A1	FALSE		93.7561	2165.79	191.151	20089.1	79.5186	19416	7322.23	8090.96	15758.3	24981.9	11997.4	9356.5	19033.3	3300.96	11870.1	2765.63	6139.67	19389.6
ENSBTAG00000016744	10100.3	-0.0944936	0.149839	0	1	1	-1.06769	CAPRIN1	FALSE		9433.31	10042.1	13941.2	10340.9	8419.56	9120.03	10263	12549.9	10295.6	9529.78	10092.1	8825.55	10959.5	7305.58	10630	6850.32	14818.5	8388.77
ENSBTAG00000009761	10079.3	0.285327	0.22894	0	1	1	1.21869	ACTR2	FALSE		8808.57	5445.63	13038.9	11583.8	6227.25	6034.86	11174	11581.8	9343.51	8622.46	10670.9	8429.14	11281.1	7776.18	8747.16	19943.3	14647.5	8072.09
ENSBTAG00000009150	9980.93	-0.989532	0.826247	-0.489602	0.624416	1	-1.98554	SPON1	FALSE		120.801	1195.08	175.133	15053.4	200.934	46635.3	5375.57	27925.4	10012.3	21366.6	6634.56	10472.2	3697.74	4059.78	10491	3871.49	1280.41	11089.1
ENSBTAG00000016648	9842.35	-0.171705	0.191399	0	1	1	-1.12639	BSG	FALSE		14726.9	15514.2	7910.89	7066.55	11245.5	13239.5	7564.07	7116.66	9779.75	9425.54	8277.85	9083.85	8178.98	10067.3	9131.96	9876.98	6202.56	12753.4
ENSBTAG00000016822	9840.95	-0.0531828	0.128323	0	1	1	-1.03755	PPIB	FALSE		10112.1	9370.54	7401.51	8987.74	9047.16	14319.8	9599.76	9848.16	9594.02	11741.5	9553.18	10753.8	9072.36	9731.76	10417.6	8031.9	7359.15	12194.9
ENSBTAG00000011765	6826.34	0.131206	0.19187	0	1	1	1.09521	GABARAPL1	FALSE		4219.93	30467.5	4850.33	6515.51	6221.26	8354.05	6348.9	9044.87	6211.06	6963.68	5679.6	6059.64	13489.9	6096.42	7517.1	35568.7	6035.51	5748.51
ENSBTAG00000015989	9708.16	-0.132728	0.309938	0	1	1	-1.09636	RPS5	FALSE		11300.3	19334.7	2832.03	4955.07	14722.1	13222.7	11666.6	4524.79	9198.36	9272.67	8525.55	8122.86	5777.52	12392.1	8816.11	9229.41	8662.16	12191.9
ENSBTAG00000002068	9657.18	0.378315	0.296573	0	1	1	1.29982	TAGLN2	FALSE		9381.92	6526.97	4347.36	6883.34	11403.6	5327.32	20248.5	4016.46	8534.26	8546.02	9528.61	7273.99	9102.62	18046.1	7958.63	13708.6	13290.5	9704.45
ENSBTAG00000003300	9627.19	0.629147	0.644018	0.0685497	0.945348	1	1.54665	MFGE8	FALSE		596.794	6796.52	351.334	16024.6	367.667	7338.35	8518.12	3771.7	19093.6	14595.4	16267.6	15081.2	12887.9	10890.3	13523.9	3217.94	3819.6	20146.8
ENSBTAG00000037651	9615	-0.380241	0.487597	0	1	1	-1.30156	S100A2	FALSE		29944.3	5211.92	10133.2	4187.58	17312	6553.77	4606.99	12670.7	3853.53	12710.3	2173.48	8928.69	12387.9	6804.58	5445.15	22559.4	5610.01	1976.49
ENSBTAG00000006702	9569.89	-0.287207	0.206057	0	1	1	-1.22028	EIF3E	FALSE		9930.94	17694	10544.3	7995.32	10874.4	8647.16	9800.06	13069.2	7399.58	8094.35	6769.16	7373.54	8699.72	8171.35	10208.5	6222.68	14659.3	6104.5
ENSBTAG00000006756	9568.33	-0.392703	0.181058	0	1	1	-1.31285		FALSE		13262	10824.3	18280	10274.4	9251.52	7665.11	6948.33	13051.9	8983.76	8478.52	8585.42	9339.45	8330.27	5776.69	8756.05	7312.59	9708.69	7400.9
ENSBTAG00000010645	9566.41	1.08707	0.51655	0.971972	0.331064	1	2.12443	BoLA DR-ALPHA	FALSE		1613.69	3173.89	3457.81	8124.76	2821.63	2384.72	18601.6	11316.7	4054.86	8237.3	2513.29	8615.69	12526.5	15577.1	8433.53	35098.4	21496.7	4147.29
ENSBTAG00000014208	9525.03	-0.35038	0.217772	0	1	1	-1.2749		FALSE		15569.8	17446.3	9929.19	6876.27	13265.1	6835.37	10153.2	9410.43	8095.68	7766.77	6841.32	7113.9	7522.88	8754.53	10989.3	5772.36	12073	7035.27
ENSBTAG00000006346	9520.09	-0.1004	0.112344	0	1	1	-1.07207		FALSE		10956.8	10292.9	10648.9	7736.42	9688.44	12213.2	7964.68	9997.21	9560.46	9074.13	8987.16	8377.57	10773.1	7472.2	10999.3	7808.73	8121.7	10688.6
[truncated: 18,261 more rows]

## Sheet: 1b. Healthy vs CYTO
Ensembl gene ID	baseMean	log2FoldChange	lfcSE	stat	pvalue	padj	absFC	Gene_Name	SIG	Relative expression	s1340	s2006	s2570	s1890	s2224	s2392	s1570	s1831	s1066	s2053	s2064	s2184	s2039	s1944	s2421	s1183	s2167	s2382	s2178
[truncated: 19,994 more rows]

[truncated: 2 more sheets: 2. PATH vs PHYS, 3. PHYS vs no inflammation]
